# Supplementary material for: Mutant prion protein enhances NMDA receptor activity, activates PKC, and triggers rapid excitotoxicity in mice
Source: J Clin Invest. 2025 Apr 4;135(10):e186432. doi: 10.1172/JCI186432 (PMC12077891; doi:10.1172/JCI186432)
Supplement: Supplemental table 1 [file jci-135-186432-s208.xlsx]

## Sheet: Hippocampus Phospho Protein
gene	accession	description	sequence	norm_intensity_wt	norm_intensity_g92n	norm_intensity_wt_unmod	norm_intensity_g92n_unmod	phospho_over_unmod_wt	phospho_over_unmod_g92n	mean_phopsho_over_unmod_wt	mean_phopsho_over_unmod_g92n	sd_phopsho_over_unmod_wt	sd_phopsho_over_unmod_g92n	FoldChange	log2FoldChange	p_value	p_value_adjusted	significant	residue_number	amino_acid	resi_ID	label	entrez
Aak1	Q3UHJ0	AP2-associated protein kinase 1 OS=Mus musculus OX=10090 GN=Aak1 PE=1 SV=2 ;Isoform 2 of AP2-associated protein kinase 1 OS=Mus musculus OX=10090 GN=Aak1 ;	K.SATTT(79.9663)PSGS(79.9663)PR.T	157765.0,131256.0,204040.0,144191.0,112870.0	179463.0,562844.0,215450.0,129837.0,131129.0	8791424.0,9477159.0,9406409.0,9177356.0,9575684.0	9452289.0,7510149.0,9203825.0,9483927.0,9455758.0	0.0179453294483351, 0.0138497201534764, 0.0216915934656892, 0.0157116058263404, 0.0117871475290956	0.0189861947725043, 0.0749444518344443, 0.0234087458203519, 0.0136902150343418, 0.0138676349373577	0.0161971	0.0289794	0.00382228	0.0260087	1.78918	0.839296	0.335693	0.695203	no	672676	T, S	T672,S676	Aak1 T672,S676	269774
Aak1	Q3UHJ0	AP2-associated protein kinase 1 OS=Mus musculus OX=10090 GN=Aak1 PE=1 SV=2 ;Isoform 2 of AP2-associated protein kinase 1 OS=Mus musculus OX=10090 GN=Aak1 ;	R.ILS(79.9663)DVTHSAVFGVPAS(79.9663)KSTQLLQAAAAEASLNK.S	27877.0,22018.0,35125.0,32697.0,23455.0	24330.0,91715.0,28170.0,24470.0,21977.0	8791424.0,9477159.0,9406409.0,9177356.0,9575684.0	9452289.0,7510149.0,9203825.0,9483927.0,9455758.0	0.00317093112560605, 0.00232327008547604, 0.00373415614821767, 0.00356279085174423, 0.0024494333772919	0.0025739796995204, 0.0122121411971986, 0.00306068400909405, 0.00258015482405126, 0.00232419230695202	0.00304812	0.00455023	0.000639228	0.00429143	1.4928	0.578022	0.480332	0.773502	no	635648	S, S	S635,S648	Aak1 S635,S648	269774
Aak1	Q3UHJ0	AP2-associated protein kinase 1 OS=Mus musculus OX=10090 GN=Aak1 PE=1 SV=2 ;Isoform 2 of AP2-associated protein kinase 1 OS=Mus musculus OX=10090 GN=Aak1 ;	K.VQT(79.9663)TPPPTIQGQK.V	4674363.0,4223921.0,3916472.0,4281061.0,4441234.0	4462098.0,3432321.0,4158102.0,5248360.0,4652491.0	8791424.0,9477159.0,9406409.0,9177356.0,9575684.0	9452289.0,7510149.0,9203825.0,9483927.0,9455758.0	0.53169577533742, 0.445694854333456, 0.416362078238359, 0.466480868781815, 0.46380331681789	0.472065337824521, 0.457024354643297, 0.451779776342988, 0.553395233851969, 0.492027291730605	0.464807	0.485258	0.0423972	0.0411718	1.044	0.0621202	0.461326	0.762012	no	603	T	T603	Aak1 T603	269774
Aak1	Q3UHJ0	AP2-associated protein kinase 1 OS=Mus musculus OX=10090 GN=Aak1 PE=1 SV=2 ;Isoform 2 of AP2-associated protein kinase 1 OS=Mus musculus OX=10090 GN=Aak1 ;	K.SATTTPSGS(79.9663)PR.T	16383.0,14928.0,22846.0,14347.0,13503.0	21804.0,17632.0,18811.0,12946.0,13017.0	8791424.0,9477159.0,9406409.0,9177356.0,9575684.0	9452289.0,7510149.0,9203825.0,9483927.0,9455758.0	0.00186352063101495, 0.00157515559251459, 0.0024287695761475, 0.00156330428938357, 0.00141013425255052	0.00230674284292408, 0.00234775634944127, 0.00204382417092893, 0.00136504635685197, 0.00137662152521247	0.00176818	0.001888	0.00040401	0.00048631	1.06777	0.0945948	0.683257	0.878379	no	676	S	S676	Aak1 S676	269774
Aak1	Q3UHJ0	AP2-associated protein kinase 1 OS=Mus musculus OX=10090 GN=Aak1 PE=1 SV=2 ;Isoform 2 of AP2-associated protein kinase 1 OS=Mus musculus OX=10090 GN=Aak1 ;	K.SATTT(79.9663)PSGSPR.T	25058.0,20520.0,39498.0,23919.0,21471.0	27209.0,91446.0,31284.0,23233.0,23658.0	8791424.0,9477159.0,9406409.0,9177356.0,9575684.0	9452289.0,7510149.0,9203825.0,9483927.0,9455758.0	0.00285027772520129, 0.00216520583858517, 0.00419905194426481, 0.00260630621717192, 0.00224224191190937	0.00287856200757298, 0.0121763229997168, 0.0033990216024316, 0.00244972362187098, 0.00250196758419579	0.00281262	0.00468112	0.000823203	0.0042071	1.66433	0.734941	0.381267	0.719372	no	672	T	T672	Aak1 T672	269774
Aak1	Q3UHJ0	AP2-associated protein kinase 1 OS=Mus musculus OX=10090 GN=Aak1 PE=1 SV=2 ;Isoform 2 of AP2-associated protein kinase 1 OS=Mus musculus OX=10090 GN=Aak1 ;	K.VGSLT(79.9663)PPS(79.9663)SPKTQR.A	39333.0,35001.0,40033.0,48775.0,31585.0	44842.0,37917.0,45487.0,36621.0,39046.0	8791424.0,9477159.0,9406409.0,9177356.0,9575684.0	9452289.0,7510149.0,9203825.0,9483927.0,9455758.0	0.00447401922600935, 0.00369319539748146, 0.00425592805926257, 0.00531471155744639, 0.0032984588881588	0.00474403607422498, 0.00504876800713275, 0.00494218436356623, 0.00386137514554888, 0.00412933579729938	0.00420726	0.00454514	0.000773007	0.00052232	1.08031	0.111443	0.444607	0.757455	no	618621	T, S	T618,S621	Aak1 T618,S621	269774
Aak1	Q3UHJ0	AP2-associated protein kinase 1 OS=Mus musculus OX=10090 GN=Aak1 PE=1 SV=2 ;Isoform 2 of AP2-associated protein kinase 1 OS=Mus musculus OX=10090 GN=Aak1 ;	K.VGSLT(79.9663)PPSS(79.9663)PKTQR.A	262838.0,217912.0,284128.0,268034.0,229931.0	288808.0,262517.0,283328.0,251210.0,265887.0	8791424.0,9477159.0,9406409.0,9177356.0,9575684.0	9452289.0,7510149.0,9203825.0,9483927.0,9455758.0	0.0298970906192216, 0.0229933886304957, 0.0302057884151114, 0.0292060153272903, 0.0240119661425753	0.0305542921931397, 0.034954965607207, 0.0307837230716577, 0.0264879727564331, 0.0281190571924535	0.0272628	0.03018	0.00347032	0.00320872	1.107	0.146657	0.205112	0.616498	no	618622	T, S	T618,S622	Aak1 T618,S622	269774
Aak1	Q3UHJ0	AP2-associated protein kinase 1 OS=Mus musculus OX=10090 GN=Aak1 PE=1 SV=2 ;Isoform 2 of AP2-associated protein kinase 1 OS=Mus musculus OX=10090 GN=Aak1 ;	R.EQGSSGLGSGSSGGGGS(79.9663)SSGLGSGYIGR.V	8376.0,8679.0,9274.0,8657.0,7742.0	8979.0,9906.0,6502.0,8219.0,10873.0	8791424.0,9477159.0,9406409.0,9177356.0,9575684.0	9452289.0,7510149.0,9203825.0,9483927.0,9455758.0	0.000952746676761353, 0.000915780773541944, 0.000985923533624787, 0.00094330000928372, 0.000808506212193301	0.000949928636333485, 0.00131901510875483, 0.000706445418073464, 0.000866624131543821, 0.00114988137386765	0.000921251	0.000998379	6.7827e-05	0.000240152	1.08372	0.115993	0.522578	0.791785	no	26	S	S26	Aak1 S26	269774
Aak1	Q3UHJ0	AP2-associated protein kinase 1 OS=Mus musculus OX=10090 GN=Aak1 PE=1 SV=2 ;Isoform 2 of AP2-associated protein kinase 1 OS=Mus musculus OX=10090 GN=Aak1 ;	K.VQTT(79.9663)PPPTIQGQK.V	1262264.0,1209155.0,1131985.0,1248139.0,1224275.0	1248064.0,1023413.0,1206557.0,1365774.0,1325042.0	8791424.0,9477159.0,9406409.0,9177356.0,9575684.0	9452289.0,7510149.0,9203825.0,9483927.0,9455758.0	0.143579015185708, 0.127586231274583, 0.120341886048119, 0.136002024984102, 0.127852485524794	0.132038281944194, 0.136270665202515, 0.131092996661714, 0.144009332842819, 0.140130701314479	0.131072	0.136708	0.00892163	0.00544404	1.043	0.0607387	0.269231	0.667171	no	604	T	T604	Aak1 T604	269774
Aatk	Q80YE4	Serine/threonine-protein kinase LMTK1 OS=Mus musculus OX=10090 GN=Aatk PE=1 SV=1 ;Isoform 2 of Serine/threonine-protein kinase LMTK1 OS=Mus musculus OX=10090 GN=Aatk ;Isoform 3 of Serine/threonine-protein kinase LMTK1 OS=Mus musculus OX=10090 GN=Aatk ;Isoform 4 of Serine/threonine-protein kinase LMTK1 OS=Mus musculus OX=10090 GN=Aatk ;	R.LQELCAPDS(79.9663)SPPGVVPVLSAHSPSVGSEYFIR.L	32496.0,28485.0,28736.0,26663.0,37647.0	26575.0,14918.0,26726.0,26940.0,28036.0	60948.0,57660.0,62490.0,63566.0,58653.0	60430.0,52395.0,58603.0,54268.0,59641.0	0.533175822012207, 0.494016649323621, 0.459849575932149, 0.419453796054495, 0.641859751419365	0.439765017375476, 0.284721824601584, 0.456051737965633, 0.496425149259232, 0.470079307858688	0.509671	0.429409	0.0849893	0.0835115	0.842521	-0.247215	0.170439	0.593459	no	515	S	S515	Aatk S515	11302
Abcf1	Q6P542	ATP-binding cassette sub-family F member 1 OS=Mus musculus OX=10090 GN=Abcf1 PE=1 SV=1 ;	K.QLSVPAS(79.9663)DEEDEVPAPIPR.G	17416.0,13532.0,13537.0,14482.0,17584.0	15768.0,18223.0,17392.0,18757.0,17692.0	217367.0,235605.0,229633.0,247890.0,227788.0	245503.0,300783.0,270741.0,262207.0,288924.0	0.0801225577019511, 0.057435113855818, 0.0589505863704259, 0.0584210738634072, 0.0771945844381618	0.0642273210510666, 0.0605852059458148, 0.0642385157770711, 0.0715350848756898, 0.061234096163697	0.0664248	0.064364	0.0112289	0.00434553	0.968976	-0.0454666	0.717163	0.891042	no	107	S	S107	Abcf1 S107	224742
Abcf1	Q6P542	ATP-binding cassette sub-family F member 1 OS=Mus musculus OX=10090 GN=Abcf1 PE=1 SV=1 ;	R.LKQLSVPAS(79.9663)DEEDEVPAPIPR.G	304905.0,300560.0,243667.0,303486.0,303704.0	335928.0,369813.0,342776.0,355345.0,393630.0	217367.0,235605.0,229633.0,247890.0,227788.0	245503.0,300783.0,270741.0,262207.0,288924.0	1.40271982407633, 1.27569448865686, 1.06111490944246, 1.22427689701077, 1.33327479937486	1.36832543797835, 1.22950100238378, 1.26606609268637, 1.35520790825569, 1.36239980063961	1.25942	1.3163	0.129242	0.0640374	1.04517	0.0637333	0.412605	0.737993	no	107	S	S107	Abcf1 S107	224742
Abi1	Q8CBW3	Abl interactor 1 OS=Mus musculus OX=10090 GN=Abi1 PE=1 SV=3 ;Isoform 2 of Abl interactor 1 OS=Mus musculus OX=10090 GN=Abi1 ;Isoform 3 of Abl interactor 1 OS=Mus musculus OX=10090 GN=Abi1 ;Isoform 4 of Abl interactor 1 OS=Mus musculus OX=10090 GN=Abi1 ;Isoform 5 of Abl interactor 1 OS=Mus musculus OX=10090 GN=Abi1 ;	R.LGSQHS(79.9663)PGR.T	168171.0,135022.0,208134.0,142480.0,118687.0	140113.0,179981.0,147130.0,112590.0,113371.0	3592569.0,3630474.0,3673560.0,3507713.0,3723336.0	3503343.0,3026155.0,3442064.0,3470533.0,3463168.0	0.0468107919430358, 0.0371912868677754, 0.0566573024532062, 0.0406190586287989, 0.0318765214850339	0.0399940856490501, 0.059475142548878, 0.0427447020159997, 0.0324417027586253, 0.0327362114688054	0.042631	0.0414784	0.0095329	0.0110202	0.972963	-0.0395435	0.864089	0.956716	no	225	S	S225	Abi1 S225	11308
Abi1	Q8CBW3	Abl interactor 1 OS=Mus musculus OX=10090 GN=Abi1 PE=1 SV=3 ;Isoform 2 of Abl interactor 1 OS=Mus musculus OX=10090 GN=Abi1 ;Isoform 3 of Abl interactor 1 OS=Mus musculus OX=10090 GN=Abi1 ;Isoform 4 of Abl interactor 1 OS=Mus musculus OX=10090 GN=Abi1 ;Isoform 5 of Abl interactor 1 OS=Mus musculus OX=10090 GN=Abi1 ;	R.TNPPTQKPPS(79.9663)PPVSGR.G	1139642.0,1060758.0,1078747.0,1175791.0,1194444.0	1020495.0,897771.0,1016665.0,1086922.0,1123887.0	3592569.0,3630474.0,3673560.0,3507713.0,3723336.0	3503343.0,3026155.0,3442064.0,3470533.0,3463168.0	0.317222021344614, 0.292181682061351, 0.293651662147889, 0.335201597166017, 0.320799412140081	0.291291774742011, 0.296670527451502, 0.295364932203469, 0.313185899687454, 0.324525694393111	0.311811	0.304208	0.018522	0.0141001	0.975615	-0.0356161	0.487427	0.775439	no	183	S	S183	Abi1 S183	11308
Abi2	P62484	Abl interactor 2 OS=Mus musculus OX=10090 GN=Abi2 PE=1 SV=1 ;	R.NMAPSQQS(79.9663)PVR.T	380672.0,359359.0,363403.0,304398.0,325790.0	334824.0,366560.0,340355.0,315091.0,305324.0	1850872.0,1871371.0,1823589.0,1769452.0,1878630.0	1769830.0,1456025.0,1769740.0,1761109.0,1772362.0	0.205671705012556, 0.192029800611423, 0.199279004205443, 0.172029532307178, 0.173418927622789	0.189184271935723, 0.251753919060456, 0.19231921073152, 0.178916239710319, 0.172269547643202	0.188486	0.196889	0.0151841	0.0316999	1.04458	0.0629241	0.612997	0.838665	no	221	S	S221	Abi2 S221	329165
Abi2	P62484	Abl interactor 2 OS=Mus musculus OX=10090 GN=Abi2 PE=1 SV=1 ;	R.TTPPTQKPPS(79.9663)PPMSGK.G	1379586.0,1388716.0,1307334.0,1342449.0,1436751.0	1338341.0,1069271.0,1224135.0,1412452.0,1360041.0	1850872.0,1871371.0,1823589.0,1769452.0,1878630.0	1769830.0,1456025.0,1769740.0,1761109.0,1772362.0	0.745370830613894, 0.742084813754194, 0.716901670277678, 0.758680653671306, 0.764786573194296	0.756197487894318, 0.734376813584932, 0.691703301049872, 0.802024179082612, 0.767360731047043	0.745565	0.750333	0.018542	0.0408912	1.00639	0.0091961	0.820795	0.937947	no	177	S	S177	Abi2 S177	329165
Abi2	P62484	Abl interactor 2 OS=Mus musculus OX=10090 GN=Abi2 PE=1 SV=1 ;	R.HTPPTIGGS(79.9663)LPYR.R	351782.0,224608.0,355112.0,268319.0,280650.0	236699.0,283438.0,310046.0,235864.0,238762.0	1850872.0,1871371.0,1823589.0,1769452.0,1878630.0	1769830.0,1456025.0,1769740.0,1761109.0,1772362.0	0.190062846053104, 0.120023234302551, 0.194732475354918, 0.151639603673906, 0.149390779450983	0.133741093777368, 0.194665613571196, 0.175192966198425, 0.133929245719601, 0.134714014405635	0.16117	0.154449	0.0311604	0.0286663	0.958297	-0.0614547	0.73186	0.899923	no	301	S	S301	Abi2 S301	329165
Abl2	Q4JIM5	Abelson tyrosine-protein kinase 2 OS=Mus musculus OX=10090 GN=Abl2 PE=1 SV=1 ;	R.LLQHPSTCS(79.9663)DPEEEPTAPPAGQHTPETQEGGKK.A	64901.0,50663.0,60566.0,56444.0,49548.0	56135.0,46538.0,60566.0,55397.0,58705.0	361609.0,357793.0,338503.0,337848.0,366630.0	325745.0,251777.0,268979.0,349350.0,282876.0	0.179478386876433, 0.141598633846945, 0.178923081922465, 0.167069214558026, 0.135144423533262	0.172328048013016, 0.18483817028561, 0.2251699946836, 0.158571633032775, 0.207529094019995	0.160443	0.189687	0.020874	0.026788	1.18227	0.241565	0.0925162	0.523911	no	1000	S	S1000	Abl2 S1000	11352
Ablim1	Q8K4G5	Actin-binding LIM protein 1 OS=Mus musculus OX=10090 GN=Ablim1 PE=1 SV=1 ;Isoform 2 of Actin-binding LIM protein 1 OS=Mus musculus OX=10090 GN=Ablim1 ;Isoform 3 of Actin-binding LIM protein 1 OS=Mus musculus OX=10090 GN=Ablim1 ;Isoform 4 of Actin-binding LIM protein 1 OS=Mus musculus OX=10090 GN=Ablim1 ;	R.TLSPT(79.9663)PSAEGYQDVR.D	39597.0,34742.0,32355.0,29819.0,38406.0	36882.0,38239.0,46679.0,33826.0,36034.0	109921.0,95144.0,119702.0,106576.0,113165.0	122795.0,136908.0,125557.0,114009.0,121638.0	0.360231438942513, 0.365151769948709, 0.270296235651869, 0.279790947305209, 0.339380550523572	0.300354248951505, 0.27930435036667, 0.371775368955932, 0.29669587488707, 0.296239661947747	0.32297	0.308874	0.0449332	0.0360952	0.956354	-0.064383	0.600049	0.834229	no	477	T	T477	Ablim1 T477	226251
Ablim1	Q8K4G5	Actin-binding LIM protein 1 OS=Mus musculus OX=10090 GN=Ablim1 PE=1 SV=1 ;Isoform 2 of Actin-binding LIM protein 1 OS=Mus musculus OX=10090 GN=Ablim1 ;Isoform 3 of Actin-binding LIM protein 1 OS=Mus musculus OX=10090 GN=Ablim1 ;Isoform 4 of Actin-binding LIM protein 1 OS=Mus musculus OX=10090 GN=Ablim1 ;	R.STSQGSINS(79.9663)PVYSR.H	9378.0,5883.0,8918.0,7154.0,6247.0	10011.0,9425.0,9021.0,8436.0,9108.0	109921.0,95144.0,119702.0,106576.0,113165.0	122795.0,136908.0,125557.0,114009.0,121638.0	0.0853158177236379, 0.0618325905995123, 0.0745016791699387, 0.0671258069358955, 0.0552025803030972	0.0815261207703897, 0.0688418500014608, 0.0718478459982319, 0.0739941583559193, 0.074877916440586	0.0687957	0.0742176	0.0116353	0.00470146	1.07881	0.109443	0.376196	0.719251	no	502	S	S502	Ablim1 S502	226251
Ablim1	Q8K4G5	Actin-binding LIM protein 1 OS=Mus musculus OX=10090 GN=Ablim1 PE=1 SV=1 ;Isoform 2 of Actin-binding LIM protein 1 OS=Mus musculus OX=10090 GN=Ablim1 ;Isoform 3 of Actin-binding LIM protein 1 OS=Mus musculus OX=10090 GN=Ablim1 ;Isoform 4 of Actin-binding LIM protein 1 OS=Mus musculus OX=10090 GN=Ablim1 ;	R.STS(79.9663)QGSINSPVYSR.H	25836.0,23067.0,52204.0,30570.0,36513.0	31781.0,104771.0,35390.0,31626.0,38811.0	109921.0,95144.0,119702.0,106576.0,113165.0	122795.0,136908.0,125557.0,114009.0,121638.0	0.235041529825966, 0.242443033717313, 0.436116355616448, 0.286837561927638, 0.322652763663677	0.258813469603811, 0.765265725888918, 0.281864013953822, 0.277399152698471, 0.31906969861392	0.304618	0.380482	0.0816086	0.216209	1.24905	0.320827	0.495156	0.778658	no	496	S	S496	Ablim1 S496	226251
Ablim2	Q8BL65	Actin-binding LIM protein 2 OS=Mus musculus OX=10090 GN=Ablim2 PE=1 SV=1 ;Isoform 2 of Actin-binding LIM protein 2 OS=Mus musculus OX=10090 GN=Ablim2 ;Isoform 3 of Actin-binding LIM protein 2 OS=Mus musculus OX=10090 GN=Ablim2 ;Isoform 4 of Actin-binding LIM protein 2 OS=Mus musculus OX=10090 GN=Ablim2 ;Isoform 5 of Actin-binding LIM protein 2 OS=Mus musculus OX=10090 GN=Ablim2 ;	R.TSSESIVSVPASSTS(79.9663)GSPSRVIYAK.L	36616.0,31458.0,30112.0,39465.0,51380.0	35625.0,30323.0,31553.0,42449.0,37518.0	765109.0,736613.0,836553.0,766310.0,855223.0	708994.0,722921.0,678986.0,798770.0,816864.0	0.0478572334138012, 0.0427062786021968, 0.0359953284490044, 0.051500045673422, 0.060077897811448	0.0502472517397891, 0.0419451088016533, 0.0464707667021117, 0.0531429572968439, 0.0459293101422024	0.0476274	0.0475471	0.00907727	0.00429425	0.998314	-0.00243377	0.986346	0.995941	no	292	S	S292	Ablim2 S292	231148
Ablim2	Q8BL65	Actin-binding LIM protein 2 OS=Mus musculus OX=10090 GN=Ablim2 PE=1 SV=1 ;Isoform 2 of Actin-binding LIM protein 2 OS=Mus musculus OX=10090 GN=Ablim2 ;Isoform 3 of Actin-binding LIM protein 2 OS=Mus musculus OX=10090 GN=Ablim2 ;Isoform 4 of Actin-binding LIM protein 2 OS=Mus musculus OX=10090 GN=Ablim2 ;Isoform 5 of Actin-binding LIM protein 2 OS=Mus musculus OX=10090 GN=Ablim2 ;	R.TSSPSS(79.9663)AGSVSLGHYTPTSR.S	86563.0,95206.0,82236.0,87676.0,91538.0	79658.0,74341.0,80546.0,92613.0,80570.0	765109.0,736613.0,836553.0,766310.0,855223.0	708994.0,722921.0,678986.0,798770.0,816864.0	0.113138128031431, 0.129248329855704, 0.0983033950030662, 0.114413227023006, 0.107034071815187	0.112353560114754, 0.102834196267642, 0.118626893632564, 0.115944514691338, 0.0986333098288087	0.112427	0.109678	0.0113575	0.00859263	0.975549	-0.0357134	0.678245	0.87638	no	368	S	S368	Ablim2 S368	231148
Ablim2	Q8BL65	Actin-binding LIM protein 2 OS=Mus musculus OX=10090 GN=Ablim2 PE=1 SV=1 ;Isoform 2 of Actin-binding LIM protein 2 OS=Mus musculus OX=10090 GN=Ablim2 ;Isoform 3 of Actin-binding LIM protein 2 OS=Mus musculus OX=10090 GN=Ablim2 ;Isoform 4 of Actin-binding LIM protein 2 OS=Mus musculus OX=10090 GN=Ablim2 ;Isoform 5 of Actin-binding LIM protein 2 OS=Mus musculus OX=10090 GN=Ablim2 ;	K.GDADTRTNS(79.9663)PDLDSQSLSLSSGTDQEPLQR.M	6767.0,7119.0,6623.0,6358.0,4909.0	5026.0,6714.0,4081.0,6379.0,8392.0	765109.0,736613.0,836553.0,766310.0,855223.0	708994.0,722921.0,678986.0,798770.0,816864.0	0.00884449143847478, 0.00966450497072411, 0.00791701183308171, 0.00829690334198953, 0.00574002336232772	0.00708891753667873, 0.00928732185121196, 0.00601043320480835, 0.00798602851884773, 0.0102734359697575	0.00809259	0.00812923	0.00146998	0.00169786	1.00453	0.00651728	0.97181	0.991937	no	477	S	S477	Ablim2 S477	231148
Ablim2	Q8BL65	Actin-binding LIM protein 2 OS=Mus musculus OX=10090 GN=Ablim2 PE=1 SV=1 ;Isoform 2 of Actin-binding LIM protein 2 OS=Mus musculus OX=10090 GN=Ablim2 ;Isoform 3 of Actin-binding LIM protein 2 OS=Mus musculus OX=10090 GN=Ablim2 ;Isoform 4 of Actin-binding LIM protein 2 OS=Mus musculus OX=10090 GN=Ablim2 ;Isoform 5 of Actin-binding LIM protein 2 OS=Mus musculus OX=10090 GN=Ablim2 ;	R.TNS(79.9663)PDLDSQSLSLSSGTDQEPLQR.M	12460.0,10833.0,11796.0,16194.0,15451.0	9548.0,13376.0,11390.0,13589.0,13450.0	765109.0,736613.0,836553.0,766310.0,855223.0	708994.0,722921.0,678986.0,798770.0,816864.0	0.016285261315708, 0.0147065012428507, 0.0141007204564445, 0.0211324398742023, 0.0180666329132869	0.0134669686908493, 0.0185027132978569, 0.0167750145069265, 0.0170124065751092, 0.0164654091745994	0.0168583	0.0164445	0.00284127	0.00183944	0.975454	-0.0358547	0.79262	0.92127	no	477	S	S477	Ablim2 S477	231148
Ablim2	Q8BL65	Actin-binding LIM protein 2 OS=Mus musculus OX=10090 GN=Ablim2 PE=1 SV=1 ;Isoform 2 of Actin-binding LIM protein 2 OS=Mus musculus OX=10090 GN=Ablim2 ;Isoform 3 of Actin-binding LIM protein 2 OS=Mus musculus OX=10090 GN=Ablim2 ;Isoform 4 of Actin-binding LIM protein 2 OS=Mus musculus OX=10090 GN=Ablim2 ;Isoform 5 of Actin-binding LIM protein 2 OS=Mus musculus OX=10090 GN=Ablim2 ;	R.TSSESIVSVPASSTSGS(79.9663)PSR.V	211395.0,239293.0,201284.0,185749.0,215889.0	156473.0,117651.0,142618.0,187139.0,180603.0	765109.0,736613.0,836553.0,766310.0,855223.0	708994.0,722921.0,678986.0,798770.0,816864.0	0.276293965957792, 0.324855792661818, 0.240611174665562, 0.242394070284872, 0.252435914375549	0.220697213234527, 0.16274392360991, 0.210045567949855, 0.234283961590946, 0.221093107298155	0.267318	0.209773	0.0351678	0.027659	0.784731	-0.349731	0.0218449	0.299497	down	294	S	S294	Ablim2 S294	231148
Ablim2	Q8BL65	Actin-binding LIM protein 2 OS=Mus musculus OX=10090 GN=Ablim2 PE=1 SV=1 ;Isoform 2 of Actin-binding LIM protein 2 OS=Mus musculus OX=10090 GN=Ablim2 ;Isoform 3 of Actin-binding LIM protein 2 OS=Mus musculus OX=10090 GN=Ablim2 ;Isoform 4 of Actin-binding LIM protein 2 OS=Mus musculus OX=10090 GN=Ablim2 ;Isoform 5 of Actin-binding LIM protein 2 OS=Mus musculus OX=10090 GN=Ablim2 ;	R.RLDVEDS(79.9663)SFDQDSR.K	11866.0,10221.0,18305.0,8669.0,14047.0	11420.0,18228.0,12623.0,12796.0,11693.0	765109.0,736613.0,836553.0,766310.0,855223.0	708994.0,722921.0,678986.0,798770.0,816864.0	0.0155089013460827, 0.0138756714855698, 0.0218814587957966, 0.0113126541477992, 0.0164249558302338	0.0161073295401654, 0.0252143733547649, 0.0185909576927948, 0.0160196301814039, 0.0143145003329808	0.0158007	0.0180494	0.00391468	0.00428577	1.14231	0.191956	0.411785	0.737993	no	452	S	S452	Ablim2 S452	231148
Acap2	Q6ZQK5	Arf-GAP with coiled-coil, ANK repeat and PH domain-containing protein 2 OS=Mus musculus OX=10090 GN=Acap2 PE=1 SV=2 ;Isoform 2 of Arf-GAP with coiled-coil, ANK repeat and PH domain-containing protein 2 OS=Mus musculus OX=10090 GN=Acap2 ;	K.KSS(79.9663)PSTGSLDSGNESK.E	42780.0,62318.0,51069.0,40739.0,56549.0	43832.0,45915.0,44939.0,46038.0,42328.0	276960.0,322544.0,313124.0,325436.0,340584.0	321386.0,329877.0,313915.0,329373.0,364375.0	0.15446273830156, 0.193207748400218, 0.163095131641139, 0.12518283164739, 0.166035398022221	0.136384285563155, 0.139188242890532, 0.143156586974181, 0.139774662768351, 0.116166037735849	0.160397	0.134934	0.0244483	0.0107643	0.841251	-0.249392	0.0812813	0.508315	no	379	S	S379	Acap2 S379	78618
Acap2	Q6ZQK5	Arf-GAP with coiled-coil, ANK repeat and PH domain-containing protein 2 OS=Mus musculus OX=10090 GN=Acap2 PE=1 SV=2 ;Isoform 2 of Arf-GAP with coiled-coil, ANK repeat and PH domain-containing protein 2 OS=Mus musculus OX=10090 GN=Acap2 ;	K.SSPSTGS(79.9663)LDSGNESKEK.L	39542.0,48531.0,41951.0,44049.0,53968.0	41587.0,40394.0,47213.0,48851.0,49912.0	276960.0,322544.0,313124.0,325436.0,340584.0	321386.0,329877.0,313915.0,329373.0,364375.0	0.142771519352975, 0.150463192618681, 0.133975677367433, 0.135353802283706, 0.158457238155639	0.129398915945312, 0.122451701694874, 0.150400586145931, 0.148315132084293, 0.136979759862779	0.144204	0.137509	0.010336	0.0119973	0.953572	-0.0685857	0.372727	0.719024	no	384	S	S384	Acap2 S384	78618
Acin1	Q9JIX8	Apoptotic chromatin condensation inducer in the nucleus OS=Mus musculus OX=10090 GN=Acin1 PE=1 SV=3 ;Isoform 2 of Apoptotic chromatin condensation inducer in the nucleus OS=Mus musculus OX=10090 GN=Acin1 ;Isoform 3 of Apoptotic chromatin condensation inducer in the nucleus OS=Mus musculus OX=10090 GN=Acin1 ;Isoform 4 of Apoptotic chromatin condensation inducer in the nucleus OS=Mus musculus OX=10…	K.GVQAGNSDT(79.9663)EGGQPGRK.R	15304.0,13533.0,16361.0,15417.0,17666.0	15959.0,23239.0,16038.0,17908.0,16300.0	573032.0,593018.0,594641.0,572073.0,554858.0	605250.0,617882.0,635510.0,604836.0,590327.0	0.026707059989669, 0.0228205551939402, 0.0275140799238532, 0.0269493578616715, 0.03183877676811	0.0263676166873193, 0.0376107412094866, 0.0252364242891536, 0.0296080259772897, 0.0276118151465205	0.027166	0.0292869	0.00320533	0.00492757	1.07807	0.108456	0.446809	0.758227	no	840	T	T840	Acin1 T840	56215
Acin1	Q9JIX8	Apoptotic chromatin condensation inducer in the nucleus OS=Mus musculus OX=10090 GN=Acin1 PE=1 SV=3 ;Isoform 2 of Apoptotic chromatin condensation inducer in the nucleus OS=Mus musculus OX=10090 GN=Acin1 ;Isoform 3 of Apoptotic chromatin condensation inducer in the nucleus OS=Mus musculus OX=10090 GN=Acin1 ;Isoform 4 of Apoptotic chromatin condensation inducer in the nucleus OS=Mus musculus OX=10…	K.GVQAGNSDT(79.9663)EGGQPGR.K	22255.0,17328.0,26931.0,22829.0,28537.0	18757.0,29993.0,17502.0,22021.0,24443.0	573032.0,593018.0,594641.0,572073.0,554858.0	605250.0,617882.0,635510.0,604836.0,590327.0	0.0388372726130478, 0.0292200236755039, 0.0452895108140878, 0.0399057462946162, 0.0514311769858234	0.0309904997934738, 0.0485416309262934, 0.0275400859152492, 0.036408216442143, 0.0414058648850552	0.0409367	0.0369773	0.00824366	0.00834525	0.903278	-0.146758	0.472024	0.769219	no	840	T	T840	Acin1 T840	56215
Acot1	O55137	Acyl-coenzyme A thioesterase 1 OS=Mus musculus OX=10090 GN=Acot1 PE=1 SV=1 ;	K.QLGSECLHVS(79.9663)PKI.-	600974.0,488382.0,478013.0,565073.0,474565.0	596924.0,636158.0,694046.0,598512.0,659379.0	1195444.0,1164556.0,1242250.0,1390315.0,1205726.0	1438992.0,1498023.0,1554301.0,1245257.0,1355819.0	0.502720328179321, 0.419371846437612, 0.38479613604347, 0.406435232303471, 0.393592739975749	0.4148209302067, 0.424665041858503, 0.446532557078713, 0.480633315050628, 0.486332615194211	0.421383	0.450597	0.0473132	0.032203	1.06933	0.0967044	0.29099	0.676864	no	416	S	S416	Acot1 S416	26897
Actb	P60710	Actin, cytoplasmic 1 OS=Mus musculus OX=10090 GN=Actb PE=1 SV=1 ;Actin, cytoplasmic 2 OS=Mus musculus OX=10090 GN=Actg1 PE=1 SV=1 ;	K.LCYVALDFEQEMATAASSS(79.9663)SLEK.S	64055.0,59278.0,71357.0,66220.0,69446.0	56031.0,70483.0,63173.0,63937.0,64953.0	2.70040217E8,2.4000933E8,2.85332432E8,2.44985407E8,2.73858775E8	2.64661071E8,3.02732335E8,2.59156022E8,2.65165655E8,2.6933885E8	0.000237205408555867, 0.000246982065238881, 0.000250083733909365, 0.000270301814344395, 0.000253583256552579	0.000211708506235131, 0.000232822833411568, 0.000243764352888547, 0.000241120970210113, 0.000241157189168959	0.000251631	0.000234115	1.20884e-05	1.31862e-05	0.930388	-0.104095	0.0602132	0.454284	no	234	S	S234	Actb S234	11461
Actr3b	Q641P0	Actin-related protein 3B OS=Mus musculus OX=10090 GN=Actr3b PE=1 SV=1 ;Isoform 2 of Actin-related protein 3B OS=Mus musculus OX=10090 GN=Actr3b ;Actin-related protein 3 OS=Mus musculus OX=10090 GN=Actr3 PE=1 SV=3 ;	R.HNPVFGVMS(79.9663).-	1409591.0,1424753.0,1369894.0,1606712.0,1553039.0	1464965.0,1306271.0,1462190.0,1777118.0,1595119.0	4090915.0,3967218.0,4348510.0,3740353.0,4231207.0	3704815.0,2807876.0,3698544.0,3668074.0,3753784.0	0.344566191182168, 0.359131512309129, 0.315026066399755, 0.429561594854817, 0.367043966414312	0.395421903657807, 0.465216768831672, 0.395342058929135, 0.484482592226874, 0.424936277633449	0.363066	0.43308	0.0421398	0.0405697	1.19284	0.254402	0.028118	0.328442	no	418	S	S418	Actr3b S418	242894
Adam22	Q9R1V6	Disintegrin and metalloproteinase domain-containing protein 22 OS=Mus musculus OX=10090 GN=Adam22 PE=1 SV=2 ;Isoform 8 of Disintegrin and metalloproteinase domain-containing protein 22 OS=Mus musculus OX=10090 GN=Adam22 ;Isoform 11 of Disintegrin and metalloproteinase domain-containing protein 22 OS=Mus musculus OX=10090 GN=Adam22 ;Isoform 12 of Disintegrin and metalloproteinase domain-containing…	R.SNS(79.9663)WQGNMGGNK.K	4021224.0,3912194.0,3636706.0,4044566.0,3958938.0	4052152.0,3905492.0,3533942.0,4022264.0,4067442.0	1640549.0,1899736.0,1717605.0,1632505.0,1712491.0	1699357.0,1869620.0,1642783.0,1681764.0,1629494.0	2.45114531781739, 2.05933561294833, 2.11731218761007, 2.4775213552179, 2.31180076274853	2.38452073343035, 2.08892288272483, 2.15119221467473, 2.39169348374683, 2.49613806494531	2.28342	2.30249	0.190012	0.173701	1.00835	0.0119989	0.872582	0.960801	no	832	S	S832	Adam22 S832	11496
Adam22	Q9R1V6	Disintegrin and metalloproteinase domain-containing protein 22 OS=Mus musculus OX=10090 GN=Adam22 PE=1 SV=2 ;Isoform 11 of Disintegrin and metalloproteinase domain-containing protein 22 OS=Mus musculus OX=10090 GN=Adam22 ;Isoform 13 of Disintegrin and metalloproteinase domain-containing protein 22 OS=Mus musculus OX=10090 GN=Adam22 ;Isoform 2 of Disintegrin and metalloproteinase domain-containing…	R.SNS(79.9663)TETLSPAK.S	77662.0,95645.0,78430.0,86925.0,97608.0	88211.0,84122.0,80326.0,97873.0,92488.0	1640549.0,1899736.0,1717605.0,1632505.0,1712491.0	1699357.0,1869620.0,1642783.0,1681764.0,1629494.0	0.0473390310194941, 0.0503464691936143, 0.0456624194736275, 0.0532463912821094, 0.0569976718125818	0.0519084571399653, 0.0449941699382762, 0.0488962936675142, 0.0581966316320245, 0.0567587238737915	0.0507184	0.0521509	0.00455361	0.0054693	1.02824	0.0401818	0.664986	0.869375	no	855	S	S855	Adam22 S855	11496
Adam22	Q9R1V6-10	Isoform 8 of Disintegrin and metalloproteinase domain-containing protein 22 OS=Mus musculus OX=10090 GN=Adam22 ;Isoform 12 of Disintegrin and metalloproteinase domain-containing protein 22 OS=Mus musculus OX=10090 GN=Adam22 ;	R.S(79.9663)NSTEYLNPWFK.R	856891.0,885757.0,828243.0,1000231.0,890697.0	911047.0,885162.0,753937.0,928508.0,846450.0	1640549.0,1899736.0,1717605.0,1632505.0,1712491.0	1699357.0,1869620.0,1642783.0,1681764.0,1629494.0	0.522319662503223, 0.466252679319653, 0.482208074615526, 0.612697051463855, 0.520117769962003	0.536112776773803, 0.473444871150287, 0.458938886024508, 0.552103624527579, 0.519455732883951	0.520719	0.508011	0.0568167	0.0402111	0.975596	-0.0356449	0.694966	0.881483	no	817	S	S817	Adam22 S817	11496
Adam22	Q9R1V6-10	Isoform 8 of Disintegrin and metalloproteinase domain-containing protein 22 OS=Mus musculus OX=10090 GN=Adam22 ;Isoform 12 of Disintegrin and metalloproteinase domain-containing protein 22 OS=Mus musculus OX=10090 GN=Adam22 ;	R.TLS(79.9663)PAKSPSSSTGS(79.9663)IASSR.K	116628.0,111278.0,79579.0,111541.0,82003.0	110544.0,63192.0,90089.0,94221.0,90421.0	1640549.0,1899736.0,1717605.0,1632505.0,1712491.0	1699357.0,1869620.0,1642783.0,1681764.0,1629494.0	0.0710908360554912, 0.0585755073336506, 0.0463313742100192, 0.0683250587287635, 0.0478852151631746	0.0650504867429269, 0.0337993816925364, 0.0548392575282311, 0.0560251022141038, 0.0554902319370308	0.0584416	0.0530409	0.0113556	0.0115391	0.907588	-0.139891	0.477056	0.772275	no	863874	S, S	S863,S874	Adam22 S863,S874	11496
Adam22	Q9R1V6	Disintegrin and metalloproteinase domain-containing protein 22 OS=Mus musculus OX=10090 GN=Adam22 PE=1 SV=2 ;Isoform 11 of Disintegrin and metalloproteinase domain-containing protein 22 OS=Mus musculus OX=10090 GN=Adam22 ;Isoform 13 of Disintegrin and metalloproteinase domain-containing protein 22 OS=Mus musculus OX=10090 GN=Adam22 ;Isoform 2 of Disintegrin and metalloproteinase domain-containing…	E.TLS(79.9663)PAKSPSSSTGS(79.9663)IASSR.K	116628.0,111278.0,79579.0,111541.0,82003.0	110544.0,63192.0,90089.0,94221.0,90421.0	1640549.0,1899736.0,1717605.0,1632505.0,1712491.0	1699357.0,1869620.0,1642783.0,1681764.0,1629494.0	0.0710908360554912, 0.0585755073336506, 0.0463313742100192, 0.0683250587287635, 0.0478852151631746	0.0650504867429269, 0.0337993816925364, 0.0548392575282311, 0.0560251022141038, 0.0554902319370308	0.0584416	0.0530409	0.0113556	0.0115391	0.907588	-0.139891	0.477056	0.772275	no	860871	S, S	S860,S871	Adam22 S860,S871	11496
Adcy9	P51830	Adenylate cyclase type 9 OS=Mus musculus OX=10090 GN=Adcy9 PE=1 SV=1 ;	R.GQGTAS(79.9663)PGSVSDLAQTVK.T	407923.0,423420.0,338884.0,409544.0,373051.0	375593.0,235532.0,380917.0,406639.0,417768.0	637068.0,743372.0,637693.0,695678.0,704811.0	635784.0,469966.0,653383.0,696427.0,763940.0	0.640313121990117, 0.56959368929688, 0.531421859735014, 0.588697644599944, 0.529292249979072	0.590755665446126, 0.50116816961227, 0.582991905207206, 0.583893214938536, 0.546859701023641	0.571864	0.561134	0.045885	0.0376592	0.981237	-0.0273267	0.697055	0.881483	no	610	S	S610	Adcy9 S610	11515
Add1	Q9QYC0	Alpha-adducin OS=Mus musculus OX=10090 GN=Add1 PE=1 SV=2 ;	K.S(79.9663)RSPGTPAGEGSGSPPK.W	706514.0,893674.0,634968.0,675205.0,717512.0	734107.0,579577.0,762758.0,749884.0,763558.0	1.6386266E7,1.6875711E7,1.6486059E7,1.5881965E7,1.6906267E7	1.5722945E7,1.2737364E7,1.5623481E7,1.6187059E7,1.5966255E7	0.0431162291641061, 0.0529562280368513, 0.0385154511457226, 0.0425139458498996, 0.042440593183581	0.0466901715931716, 0.0455021148802845, 0.0488212582074379, 0.0463261423832458, 0.0478232371961991	0.0439085	0.0470326	0.00537758	0.00130222	1.07115	0.0991607	0.268638	0.667171	no	353	S	S353	Add1 S353	11518
Add1	Q9QYC0	Alpha-adducin OS=Mus musculus OX=10090 GN=Add1 PE=1 SV=2 ;	K.SRS(79.9663)PGT(79.9663)PAGEGSGSPPKWQIGEQEFEALMR.M	93127.0,110048.0,101429.0,127825.0,101449.0	115705.0,102548.0,115476.0,109795.0,131417.0	1.6386266E7,1.6875711E7,1.6486059E7,1.5881965E7,1.6906267E7	1.5722945E7,1.2737364E7,1.5623481E7,1.6187059E7,1.5966255E7	0.00568323497250685, 0.00652108820777981, 0.0061524103486467, 0.00804843733127481, 0.00600067418786181	0.00735899031638157, 0.00805095936647489, 0.00739118254120193, 0.0067828874905565, 0.00823092202899177	0.00648117	0.00756299	0.000926496	0.000583939	1.16692	0.222702	0.0643426	0.468721	no	355358	S, T	S355,T358	Add1 S355,T358	11518
Add1	Q9QYC0	Alpha-adducin OS=Mus musculus OX=10090 GN=Add1 PE=1 SV=2 ;	K.KYSDVEVPASVTGHSFASDGDSGTCS(79.9663)PLR.H	824664.0,861558.0,815346.0,777250.0,778558.0	781052.0,490566.0,765499.0,814884.0,750486.0	1.6386266E7,1.6875711E7,1.6486059E7,1.5881965E7,1.6906267E7	1.5722945E7,1.2737364E7,1.5623481E7,1.6187059E7,1.5966255E7	0.0503265356488171, 0.0510531378500141, 0.0494566955025455, 0.0489391583472196, 0.0460514435268294	0.0496759353925108, 0.0385139342802797, 0.0489966992631156, 0.0503416957953882, 0.0470045104503216	0.0491654	0.0469066	0.00191993	0.004855	0.954056	-0.0678537	0.375966	0.719251	no	431	S	S431	Add1 S431	11518
Add1	Q9QYC0	Alpha-adducin OS=Mus musculus OX=10090 GN=Add1 PE=1 SV=2 ;	K.SRSPGT(79.9663)PAGEGSGSPPK.W	51559.0,63930.0,68847.0,55997.0,71899.0	52378.0,57186.0,50104.0,59424.0,55785.0	1.6386266E7,1.6875711E7,1.6486059E7,1.5881965E7,1.6906267E7	1.5722945E7,1.2737364E7,1.5623481E7,1.6187059E7,1.5966255E7	0.00314647644557949, 0.00378828483137688, 0.00417607385731181, 0.00352582315853234, 0.00425280163858763	0.00333130975144924, 0.0044896259540043, 0.00320696776857859, 0.00367108070712536, 0.00349393141973493	0.00377789	0.00363858	0.000460006	0.000506696	0.963125	-0.0542047	0.66119	0.869375	no	358	T	T358	Add1 T358	11518
Add1	Q9QYC0	Alpha-adducin OS=Mus musculus OX=10090 GN=Add1 PE=1 SV=2 ;	R.AAVVTS(79.9663)PPPTTAPHKER.Y	44956.0,44380.0,43595.0,43422.0,45418.0	42232.0,34960.0,46596.0,45798.0,45452.0	1.6386266E7,1.6875711E7,1.6486059E7,1.5881965E7,1.6906267E7	1.5722945E7,1.2737364E7,1.5623481E7,1.6187059E7,1.5966255E7	0.00274351704042886, 0.00262981512304874, 0.00264435545208227, 0.00273404455934766, 0.00268645940585228	0.00268601079505144, 0.00274468092456179, 0.00298243394029794, 0.00282929715645072, 0.00284675398207031	0.00268764	0.00281784	5.12208e-05	0.000112683	1.04844	0.0682483	0.060037	0.454284	no	12	S	S12	Add1 S12	11518
Add1	Q9QYC0	Alpha-adducin OS=Mus musculus OX=10090 GN=Add1 PE=1 SV=2 ;	K.YSDVEVPASVTGHSFASDGDSGTCSPLRHS(79.9663)FQK.Q	91071.0,97350.0,148679.0,131272.0,122107.0	132428.0,253631.0,114837.0,164629.0,156356.0	1.6386266E7,1.6875711E7,1.6486059E7,1.5881965E7,1.6906267E7	1.5722945E7,1.2737364E7,1.5623481E7,1.6187059E7,1.5966255E7	0.00555776404459686, 0.00576864583661097, 0.00901846827067646, 0.00826547596597776, 0.00722258793144578	0.00842259513087402, 0.0199123617728126, 0.00735028256506985, 0.0101704083490398, 0.00979290384626827	0.00716659	0.0111297	0.00151515	0.00503624	1.553	0.635058	0.15629	0.590841	no	436	S	S436	Add1 S436	11518
Add1	Q9QYC0	Alpha-adducin OS=Mus musculus OX=10090 GN=Add1 PE=1 SV=2 ;	K.SPPDQSAVPNT(79.9663)PPS(79.9663)TPVKLEEDLPQEPTSR.D	14725.0,16140.0,16242.0,14817.0,13866.0	17723.0,13983.0,16402.0,16665.0,14701.0	1.6386266E7,1.6875711E7,1.6486059E7,1.5881965E7,1.6906267E7	1.5722945E7,1.2737364E7,1.5623481E7,1.6187059E7,1.5966255E7	0.000898618391767838, 0.000956404147949677, 0.000985196037452007, 0.000932945010267936, 0.000820169230735561	0.0011272061309125, 0.00109779386064495, 0.00104983006027914, 0.0010295261171285, 0.000920754428637148	0.000918667	0.00104502	6.35567e-05	7.9443e-05	1.13754	0.18592	0.0251553	0.322385	no	610613	T, S	T610,S613	Add1 T610,S613	11518
Add1	Q9QYC0	Alpha-adducin OS=Mus musculus OX=10090 GN=Add1 PE=1 SV=2 ;	K.YSDVEVPASVTGHSFASDGDSGTCS(79.9663)PLR.H	724427.0,725428.0,757037.0,667059.0,679823.0	687026.0,510343.0,633794.0,652418.0,627378.0	1.6386266E7,1.6875711E7,1.6486059E7,1.5881965E7,1.6906267E7	1.5722945E7,1.2737364E7,1.5623481E7,1.6187059E7,1.5966255E7	0.0442094007261935, 0.0429865147607707, 0.0459198283834845, 0.0420010370253303, 0.0402113015250499	0.0436957580147994, 0.0400666103284793, 0.0405667597381147, 0.0403049127083555, 0.0392939984987087	0.0430656	0.0407856	0.00216457	0.00169483	0.947057	-0.0784763	0.102912	0.532766	no	431	S	S431	Add1 S431	11518
Add1	Q9QYC0	Alpha-adducin OS=Mus musculus OX=10090 GN=Add1 PE=1 SV=2 ;	K.S(79.9663)RS(79.9663)PGTPAGEGSGSPPKWQIGEQEFEALMR.M	64799.0,70219.0,71512.0,94189.0,82456.0	85883.0,75143.0,75095.0,92571.0,90694.0	1.6386266E7,1.6875711E7,1.6486059E7,1.5881965E7,1.6906267E7	1.5722945E7,1.2737364E7,1.5623481E7,1.6187059E7,1.5966255E7	0.00395447016422167, 0.00416095061120684, 0.00433772558984534, 0.00593056337802029, 0.00487724463360244	0.00546227185810292, 0.00589941529503279, 0.00480654727329972, 0.00571882761408357, 0.00568035522419002	0.00465219	0.00551348	0.00079245	0.000424658	1.18514	0.245054	0.0750136	0.499508	no	353355	S, S	S353,S355	Add1 S353,S355	11518
Add1	Q9QYC0	Alpha-adducin OS=Mus musculus OX=10090 GN=Add1 PE=1 SV=2 ;	K.SRSPGTPAGEGSGS(79.9663)PPKWQIGEQEFEALMR.M	368737.0,388104.0,268768.0,396230.0,343703.0	405389.0,285340.0,377937.0,491307.0,424910.0	1.6386266E7,1.6875711E7,1.6486059E7,1.5881965E7,1.6906267E7	1.5722945E7,1.2737364E7,1.5623481E7,1.6187059E7,1.5966255E7	0.0225028081443326, 0.0229977865821476, 0.0163027440336105, 0.0249484242031764, 0.0203299167107677	0.0257832740622065, 0.0224018093539605, 0.0241903196861186, 0.0303518384655298, 0.0266130034876682	0.0214163	0.025868	0.0032972	0.00297893	1.20787	0.27246	0.055744	0.440861	no	366	S	S366	Add1 S366	11518
Add1	Q9QYC0	Alpha-adducin OS=Mus musculus OX=10090 GN=Add1 PE=1 SV=2 ;	K.YSDVEVPASVTGHSFASDGDS(79.9663)GTCSPLRHSFQK.Q	197371.0,143225.0,191837.0,226653.0,167265.0	220227.0,195166.0,182135.0,235967.0,241545.0	1.6386266E7,1.6875711E7,1.6486059E7,1.5881965E7,1.6906267E7	1.5722945E7,1.2737364E7,1.5623481E7,1.6187059E7,1.5966255E7	0.01204490394578, 0.00848704981970834, 0.0116363164780619, 0.0142710930291057, 0.00989366842485097	0.0140067271112377, 0.0153223225778897, 0.0116577733220913, 0.0145775091077385, 0.0151284693874675	0.0112666	0.0141386	0.00220115	0.00147865	1.25491	0.327582	0.0459733	0.405246	up	427	S	S427	Add1 S427	11518
Add1	Q9QYC0	Alpha-adducin OS=Mus musculus OX=10090 GN=Add1 PE=1 SV=2 ;	R.AAVVT(79.9663)SPPPTTAPHKER.Y	69845.0,51481.0,57422.0,64280.0,74357.0	68753.0,59032.0,76113.0,77593.0,78547.0	1.6386266E7,1.6875711E7,1.6486059E7,1.5881965E7,1.6906267E7	1.5722945E7,1.2737364E7,1.5623481E7,1.6187059E7,1.5966255E7	0.00426241097270116, 0.00305059739408906, 0.00348306408463054, 0.00404735811972889, 0.00439819151087582	0.00437278130782751, 0.00463455389984929, 0.00487170560773236, 0.00479352055243636, 0.00491956316619019	0.00384832	0.00471842	0.000566396	0.000221413	1.2261	0.294075	0.0227591	0.303454	up	11	T	T11	Add1 T11	11518
Add1	Q9QYC0	Alpha-adducin OS=Mus musculus OX=10090 GN=Add1 PE=1 SV=2 ;	K.SRSPGTPAGEGS(79.9663)GS(79.9663)PPKWQIGEQEFEALMR.M	38131.0,38135.0,42189.0,52767.0,43598.0	44926.0,45609.0,42627.0,53579.0,49855.0	1.6386266E7,1.6875711E7,1.6486059E7,1.5881965E7,1.6906267E7	1.5722945E7,1.2737364E7,1.5623481E7,1.6187059E7,1.5966255E7	0.00232700970434631, 0.00225975664077205, 0.00255907127349235, 0.00332244782053102, 0.0025788070187227	0.00285735274148704, 0.00358072517987238, 0.00272839324347756, 0.00330998978875656, 0.00312252309636793	0.00260942	0.0031198	0.000422463	0.000343041	1.19559	0.257724	0.0707037	0.492241	no	364366	S, S	S364,S366	Add1 S364,S366	11518
Add1	Q9QYC0	Alpha-adducin OS=Mus musculus OX=10090 GN=Add1 PE=1 SV=2 ;	R.SPGT(79.9663)PAGEGSGSPPK.W	102652.0,126320.0,124859.0,118750.0,136000.0	106904.0,122636.0,109929.0,113971.0,121943.0	1.6386266E7,1.6875711E7,1.6486059E7,1.5881965E7,1.6906267E7	1.5722945E7,1.2737364E7,1.5623481E7,1.6187059E7,1.5966255E7	0.00626451444154513, 0.0074853142483893, 0.00757361113411034, 0.00747703448534234, 0.0080443542030893	0.00679923513056873, 0.00962805176958121, 0.00703614002538871, 0.00704087135285045, 0.00763754556093461	0.00736897	0.00762837	0.000660125	0.00115997	1.0352	0.0499124	0.678246	0.87638	no	358	T	T358	Add1 T358	11518
Add1	Q9QYC0	Alpha-adducin OS=Mus musculus OX=10090 GN=Add1 PE=1 SV=2 ;	K.EKSPPDQSAVPNT(79.9663)PPS(79.9663)TPVKLEEDLPQEPTSR.D	64313.0,64859.0,65971.0,56918.0,56162.0	63166.0,55430.0,62012.0,46915.0,52558.0	1.6386266E7,1.6875711E7,1.6486059E7,1.5881965E7,1.6906267E7	1.5722945E7,1.2737364E7,1.5623481E7,1.6187059E7,1.5966255E7	0.00392481118028964, 0.00384333436380843, 0.00400162343225873, 0.00358381346388813, 0.00332196338789633	0.0040174407529887, 0.00435176383433809, 0.00396915386526217, 0.00289830289739476, 0.00329181764916068	0.00373511	0.0037057	0.000279423	0.000593123	0.992125	-0.011406	0.923534	0.981291	no	610613	T, S	T610,S613	Add1 T610,S613	11518
Add1	Q9QYC0	Alpha-adducin OS=Mus musculus OX=10090 GN=Add1 PE=1 SV=2 ;	K.S(79.9663)RSPGT(79.9663)PAGEGSGSPPK.W	206819.0,279356.0,265986.0,240791.0,284887.0	241130.0,269761.0,238955.0,261230.0,273008.0	1.6386266E7,1.6875711E7,1.6486059E7,1.5881965E7,1.6906267E7	1.5722945E7,1.2737364E7,1.5623481E7,1.6187059E7,1.5966255E7	0.0126214843576932, 0.0165537321657144, 0.0161339953957462, 0.0151612851432427, 0.0168509701165846	0.015336185428366, 0.0211787148424117, 0.0152946068805025, 0.0161382002746762, 0.0170990629925427	0.0154643	0.0170094	0.00171257	0.00244389	1.09991	0.137387	0.284111	0.672786	no	353358	S, T	S353,T358	Add1 S353,T358	11518
Add1	Q9QYC0	Alpha-adducin OS=Mus musculus OX=10090 GN=Add1 PE=1 SV=2 ;	K.YSDVEVPASVTGHSFASDGDSGTCS(79.9663)PLRHSFQK.Q	984613.0,658425.0,806934.0,919430.0,852478.0	1058832.0,514739.0,817339.0,1022721.0,1009335.0	1.6386266E7,1.6875711E7,1.6486059E7,1.5881965E7,1.6906267E7	1.5722945E7,1.2737364E7,1.5623481E7,1.6187059E7,1.5966255E7	0.0600876978318306, 0.0390161338980029, 0.0489464462064584, 0.0578914510893331, 0.0504237866348615	0.0673431090676715, 0.0404117366827234, 0.0523147818338308, 0.063181396941841, 0.0632167656097187	0.0512731	0.0572936	0.00833468	0.0109605	1.11742	0.160171	0.35884	0.708411	no	431	S	S431	Add1 S431	11518
Add1	Q9QYC0	Alpha-adducin OS=Mus musculus OX=10090 GN=Add1 PE=1 SV=2 ;	K.YSDVEVPASVTGHSFASDGDS(79.9663)GTCSPLR.H	41809.0,44970.0,38635.0,44462.0,48761.0	43455.0,34591.0,42235.0,48533.0,48222.0	1.6386266E7,1.6875711E7,1.6486059E7,1.5881965E7,1.6906267E7	1.5722945E7,1.2737364E7,1.5623481E7,1.6187059E7,1.5966255E7	0.00255146596546156, 0.0026647766129676, 0.0023434951919073, 0.00279952764031403, 0.00288419673012381	0.00276379520503315, 0.00271571103722874, 0.00270330280428542, 0.00299825928848471, 0.00302024488522825	0.00264869	0.00284026	0.000212762	0.000156105	1.07233	0.100744	0.146577	0.581026	no	427	S	S427	Add1 S427	11518
Add1	Q9QYC0	Alpha-adducin OS=Mus musculus OX=10090 GN=Add1 PE=1 SV=2 ;	R.GDDASEEGQNGSS(79.9663)PK.S	105927.0,134433.0,119724.0,85193.0,134325.0	109082.0,98575.0,108890.0,109812.0,101729.0	1.6386266E7,1.6875711E7,1.6486059E7,1.5881965E7,1.6906267E7	1.5722945E7,1.2737364E7,1.5623481E7,1.6187059E7,1.5966255E7	0.00646437693614885, 0.00796606436315483, 0.00726213584459451, 0.00536413472766122, 0.00794527851713214	0.0069377587977316, 0.00773904239527111, 0.00696963756028506, 0.00678393771221814, 0.00637150039254666	0.0070004	0.00696038	0.0011021	0.000496191	0.994283	-0.00827185	0.943567	0.982744	no	465	S	S465	Add1 S465	11518
Add1	Q9QYC0	Alpha-adducin OS=Mus musculus OX=10090 GN=Add1 PE=1 SV=2 ;	R.AAVVT(79.9663)SPPPTTAPHK.E	894066.0,1191334.0,1038746.0,895600.0,1152937.0	980634.0,775814.0,989355.0,1027984.0,1035045.0	1.6386266E7,1.6875711E7,1.6486059E7,1.5881965E7,1.6906267E7	1.5722945E7,1.2737364E7,1.5623481E7,1.6187059E7,1.5966255E7	0.0545619117863704, 0.0705945959847262, 0.0630075386725232, 0.0563910070321903, 0.0681958353076998	0.0623696133262566, 0.0609085207897019, 0.0633248761911638, 0.0635065332127349, 0.0648270367722425	0.0625502	0.0629873	0.00704527	0.00145525	1.00699	0.0100474	0.897993	0.972236	no	11	T	T11	Add1 T11	11518
Add1	Q9QYC0	Alpha-adducin OS=Mus musculus OX=10090 GN=Add1 PE=1 SV=2 ;	K.SRSPGT(79.9663)PAGEGSGS(79.9663)PPKWQIGEQEFEALMR.M	37083.0,38478.0,34626.0,48478.0,33374.0	41391.0,45046.0,33216.0,43971.0,43981.0	1.6386266E7,1.6875711E7,1.6486059E7,1.5881965E7,1.6906267E7	1.5722945E7,1.2737364E7,1.5623481E7,1.6187059E7,1.5966255E7	0.00226305370607312, 0.00228008171033505, 0.00210032003403603, 0.00305239307604569, 0.00197406086157281	0.00263252208794218, 0.00353652451166505, 0.00212603068419899, 0.00271642921669712, 0.00275462217032109	0.00233398	0.00275323	0.000420771	0.000505682	1.17963	0.23833	0.193177	0.610275	no	358366	T, S	T358,S366	Add1 T358,S366	11518
Add2	Q9QYB8	Beta-adducin OS=Mus musculus OX=10090 GN=Add2 PE=1 SV=4 ;Isoform 3 of Beta-adducin OS=Mus musculus OX=10090 GN=Add2 ;	K.STPAS(79.9663)PVQSPSK.A	67310.0,113525.0,64422.0,85496.0,109051.0	76513.0,48095.0,62235.0,95607.0,95984.0	1.1029746E7,1.1720871E7,1.1384733E7,1.1219702E7,1.181361E7	1.1164003E7,9265804.0,1.0941075E7,1.1659965E7,1.158971E7	0.00610258840049444, 0.00968571362998535, 0.00565863072941632, 0.00762016673883139, 0.00923096327032973	0.00685354527403835, 0.00519059112409457, 0.00568819791473873, 0.00819959579638532, 0.00828182931238141	0.00765961	0.00684275	0.00180306	0.00141198	0.893355	-0.162695	0.449422	0.758227	no	602	S	S602	Add2 S602	11519
Add2	Q9QYB8	Beta-adducin OS=Mus musculus OX=10090 GN=Add2 PE=1 SV=4 ;Isoform 3 of Beta-adducin OS=Mus musculus OX=10090 GN=Add2 ;	K.STPAS(79.9663)PVQS(79.9663)PSK.A	72100.0,139165.0,69182.0,88747.0,128400.0	77341.0,46069.0,62409.0,104564.0,94998.0	1.1029746E7,1.1720871E7,1.1384733E7,1.1219702E7,1.181361E7	1.1164003E7,9265804.0,1.0941075E7,1.1659965E7,1.158971E7	0.00653686857340142, 0.0118732643674689, 0.00607673451806028, 0.00790992488035779, 0.0108688199458083	0.00692771221935358, 0.00497193767534906, 0.00570410128803614, 0.00896777992043715, 0.0081967538445742	0.00865312	0.00695366	0.00259554	0.00166518	0.803601	-0.315449	0.25865	0.667171	no	602606	S, S	S602,S606	Add2 S602,S606	11519
Add3	Q9QYB5	Gamma-adducin OS=Mus musculus OX=10090 GN=Add3 PE=1 SV=2 ;	R.TEEVLSPDGS(79.9663)PSKSPSK.K	154317.0,195141.0,164930.0,165758.0,172778.0	143551.0,153604.0,140407.0,153064.0,149114.0	2918743.0,3101109.0,3048365.0,2810213.0,3069634.0	2897831.0,2618618.0,2920517.0,2809763.0,2785551.0	0.0528710475708207, 0.0629261983374335, 0.0541044133494513, 0.0589841410597702, 0.0562861891678291	0.0495373953829606, 0.0586584221142603, 0.0480760769411717, 0.0544757689527551, 0.0535312403183428	0.0570344	0.0528558	0.00403091	0.00420144	0.926735	-0.109771	0.147274	0.582741	no	677	S	S677	Add3 S677	27360
Add3	Q9QYB5	Gamma-adducin OS=Mus musculus OX=10090 GN=Add3 PE=1 SV=2 ;	K.SPERTEEVLS(79.9663)PDGSPSK.S	32754.0,50485.0,35522.0,40676.0,46268.0	38721.0,26720.0,38450.0,45350.0,48626.0	2918743.0,3101109.0,3048365.0,2810213.0,3069634.0	2897831.0,2618618.0,2920517.0,2809763.0,2785551.0	0.0112219541083268, 0.0162796599539068, 0.0116528040441351, 0.0144743476740019, 0.0150728067254924	0.0133620628670202, 0.010203855621553, 0.0131654772083162, 0.0161401513223713, 0.0174565103995583	0.0137403	0.0140656	0.00220581	0.00282932	1.02367	0.0337572	0.844685	0.9486	no	673	S	S673	Add3 S673	27360
Add3	Q9QYB5	Gamma-adducin OS=Mus musculus OX=10090 GN=Add3 PE=1 SV=2 ;	R.NGETS(79.9663)PRTK.I	28739.0,15867.0,23348.0,26719.0,25220.0	26313.0,20035.0,26385.0,28682.0,28785.0	2918743.0,3101109.0,3048365.0,2810213.0,3069634.0	2897831.0,2618618.0,2920517.0,2809763.0,2785551.0	0.00984636194416569, 0.00511655668988094, 0.00765918779411258, 0.00950782022572666, 0.00821596320603694	0.00908023966891099, 0.00765098231204399, 0.00903435932747524, 0.0102079783953309, 0.0103336826358591	0.00806918	0.00926145	0.00187987	0.00108669	1.14776	0.198816	0.262726	0.667171	no	461	S	S461	Add3 S461	27360
Add3	Q9QYB5	Gamma-adducin OS=Mus musculus OX=10090 GN=Add3 PE=1 SV=2 ;	K.SDVEIPATVTAFSFEDDSAPLS(79.9663)PLK.F	108465.0,118367.0,120522.0,112364.0,125200.0	117121.0,92182.0,112732.0,117996.0,111618.0	2918743.0,3101109.0,3048365.0,2810213.0,3069634.0	2897831.0,2618618.0,2920517.0,2809763.0,2785551.0	0.0371615452268322, 0.0381692484849775, 0.0395366040483997, 0.0399841577844811, 0.0407866214669241	0.0404167806887289, 0.0352025381327097, 0.0386000149973446, 0.0419950010018639, 0.040070348738903	0.0391276	0.0392569	0.00145234	0.00256776	1.0033	0.00475967	0.92496	0.981291	no	423	S	S423	Add3 S423	27360
Add3	Q9QYB5	Gamma-adducin OS=Mus musculus OX=10090 GN=Add3 PE=1 SV=2 ;	R.KQQGLDDAEQGSLS(79.9663)DDAASVSQIQSQTQSPQSVPERLEENHELFSK.S	44105.0,33521.0,30045.0,38725.0,33316.0	32325.0,29709.0,30695.0,42994.0,41107.0	2918743.0,3101109.0,3048365.0,2810213.0,3069634.0	2897831.0,2618618.0,2920517.0,2809763.0,2785551.0	0.0151109570112888, 0.0108093588454969, 0.0098561031897427, 0.0137800942490836, 0.0108534111884348	0.0111548948161573, 0.011345297404967, 0.0105101254332709, 0.0153016464377956, 0.0147572239747181	0.012082	0.0126138	0.00224398	0.00223505	1.04402	0.0621498	0.717051	0.891042	no	585	S	S585	Add3 S585	27360
Adgrb3	Q80ZF8	Adhesion G protein-coupled receptor B3 OS=Mus musculus OX=10090 GN=Adgrb3 PE=1 SV=2 ;	R.SETGSTISMSS(79.9663)LER.R	179420.0,176242.0,171739.0,190973.0,185393.0	187769.0,109949.0,173173.0,163305.0,170060.0	311878.0,243793.0,290406.0,231633.0,254481.0	227233.0,163642.0,257929.0,231673.0,229358.0	0.57528905533574, 0.722916572666155, 0.5913755225443, 0.824463699041156, 0.728514113037908	0.826328042141766, 0.671887412766894, 0.671397942844736, 0.704894398570399, 0.741460947514366	0.688512	0.723194	0.104309	0.06446	1.05037	0.0709008	0.548159	0.80061	no	1411	S	S1411	Adgrb3 S1411	210933
Adgrl1	Q80TR1	Adhesion G protein-coupled receptor L1 OS=Mus musculus OX=10090 GN=Adgrl1 PE=1 SV=2 ;Isoform 2 of Adhesion G protein-coupled receptor L1 OS=Mus musculus OX=10090 GN=Adgrl1 ;	K.GPPPEPPVPPVPGVSEDEAGGPGS(79.9663)ADRAEIELLYK.A	30722.0,24253.0,27782.0,27831.0,29074.0	19678.0,20842.0,26105.0,27428.0,25550.0	771653.0,706437.0,763257.0,702463.0,709412.0	695649.0,636995.0,687060.0,696578.0,650015.0	0.0398132321133981, 0.0343314407371075, 0.0363992731150844, 0.0396191685540733, 0.0409832368214803	0.0282872540605967, 0.0327192521134389, 0.0379952260355719, 0.0393753463359452, 0.0393067852280332	0.0382293	0.0355368	0.00276437	0.00488584	0.92957	-0.105365	0.322717	0.689884	no	1319	S	S1319	Adgrl1 S1319	330814
Afap1	Q80YS6	Actin filament-associated protein 1 OS=Mus musculus OX=10090 GN=Afap1 PE=1 SV=1 ;	R.SGTSSPQS(79.9663)PVFR.H	98945.0,69168.0,76780.0,71533.0,65655.0	86948.0,111371.0,83401.0,78025.0,78138.0	13865.0,10789.0,11276.0,11722.0,13187.0	12909.0,13445.0,13747.0,11995.0,14429.0	7.1363144608727, 6.41097414032811, 6.80915218162469, 6.10245691861457, 4.97876696746796	6.73545588349214, 8.28345109706211, 6.06685094929803, 6.50479366402668, 5.41534409869014	6.28753	6.60118	0.829891	1.06643	1.04988	0.0702297	0.618628	0.843595	no	669	S	S669	Afap1 S669	70292
Afdn	Q9QZQ1	Afadin OS=Mus musculus OX=10090 GN=Afdn PE=1 SV=3 ;Isoform 1 of Afadin OS=Mus musculus OX=10090 GN=Afdn ;	K.TQVLS(79.9663)PDSLFTAK.F	463643.0,351333.0,439111.0,402243.0,393671.0	410487.0,438923.0,455071.0,389681.0,342402.0	1919757.0,1803798.0,1909040.0,1746278.0,1941481.0	1806096.0,1763141.0,1980151.0,1824525.0,1865047.0	0.241511295439996, 0.194774026803445, 0.230016657587059, 0.230343049617529, 0.202768402060077	0.227278616419061, 0.248943788386748, 0.229816311988328, 0.213579424781793, 0.183588939045504	0.219883	0.220641	0.0200203	0.0242488	1.00345	0.00496961	0.958342	0.986006	no	1719	S	S1719	Afdn S1719	17356
Afdn	Q9QZQ1	Afadin OS=Mus musculus OX=10090 GN=Afdn PE=1 SV=3 ;Isoform 1 of Afadin OS=Mus musculus OX=10090 GN=Afdn ;	K.ITSVSTGNLCTEEQS(79.9663)PPPRPEAYPIPTQTYTR.E	30311.0,28463.0,43601.0,39305.0,41895.0	44710.0,22574.0,45454.0,35850.0,41827.0	1919757.0,1803798.0,1909040.0,1746278.0,1941481.0	1806096.0,1763141.0,1980151.0,1824525.0,1865047.0	0.0157889774591263, 0.0157794830685032, 0.0228392280937015, 0.0225078710262627, 0.0215788874575646	0.0247550517801933, 0.0128032868613457, 0.0229548150620837, 0.0196489497266412, 0.0224267806655811	0.0196989	0.0205178	0.00360332	0.00468525	1.04157	0.0587601	0.765142	0.909444	no	1211	S	S1211	Afdn S1211	17356
Afdn	Q9QZQ1	Afadin OS=Mus musculus OX=10090 GN=Afdn PE=1 SV=3 ;Isoform 1 of Afadin OS=Mus musculus OX=10090 GN=Afdn ;	R.SSPNVANQPPS(79.9663)PGGKGPYTSGTAAK.I	241955.0,206634.0,226822.0,228081.0,213124.0	219511.0,240318.0,224656.0,230602.0,208891.0	1919757.0,1803798.0,1909040.0,1746278.0,1941481.0	1806096.0,1763141.0,1980151.0,1824525.0,1865047.0	0.126034180367619, 0.114554955710118, 0.118814692201316, 0.130609788361303, 0.109773930314023	0.121538943666339, 0.136301067243062, 0.113453973964612, 0.126390156342062, 0.112003075525711	0.119958	0.121937	0.00843498	0.00996193	1.01651	0.0236177	0.743447	0.903677	no	1182	S	S1182	Afdn S1182	17356
Afdn	Q9QZQ1	Afadin OS=Mus musculus OX=10090 GN=Afdn PE=1 SV=3 ;Isoform 1 of Afadin OS=Mus musculus OX=10090 GN=Afdn ;	R.SSPNVANQPPSPGGKGPY(79.9663)TSGTAAK.I	32178.0,27316.0,28849.0,29526.0,32025.0	31603.0,36149.0,29054.0,31711.0,29238.0	1919757.0,1803798.0,1909040.0,1746278.0,1941481.0	1806096.0,1763141.0,1980151.0,1824525.0,1865047.0	0.0167614963768852, 0.0151436025541663, 0.0151117839332858, 0.0169079608172353, 0.0164951395352311	0.0174979624560378, 0.0205026143683347, 0.0146726184013239, 0.0173804140803771, 0.0156768167236536	0.016084	0.0171461	0.000885508	0.00222046	1.06603	0.0922533	0.36411	0.713941	no	1189	Y	Y1189	Afdn Y1189	17356
Afdn	Q9QZQ1	Afadin OS=Mus musculus OX=10090 GN=Afdn PE=1 SV=3 ;Isoform 1 of Afadin OS=Mus musculus OX=10090 GN=Afdn ;	R.TSS(79.9663)VVTLEVAK.Q	415785.0,473636.0,416915.0,433462.0,457408.0	454189.0,482308.0,445940.0,500575.0,463114.0	1919757.0,1803798.0,1909040.0,1746278.0,1941481.0	1806096.0,1763141.0,1980151.0,1824525.0,1865047.0	0.216582098671863, 0.262577073486056, 0.21838987134895, 0.248220500974072, 0.235597463997845	0.25147555833134, 0.273550442080355, 0.225205047493853, 0.274359079760486, 0.24831224092476	0.236273	0.25458	0.0196382	0.0203893	1.07748	0.107665	0.186228	0.610275	no	1083	S	S1083	Afdn S1083	17356
Afdn	Q9QZQ1	Afadin OS=Mus musculus OX=10090 GN=Afdn PE=1 SV=3 ;Isoform 1 of Afadin OS=Mus musculus OX=10090 GN=Afdn ;	R.ADHRS(79.9663)SPNVANQPPS(79.9663)PGGKGPYTSGTAAK.I	14795.0,11490.0,16298.0,12906.0,12729.0	12760.0,16099.0,12612.0,14431.0,11810.0	1919757.0,1803798.0,1909040.0,1746278.0,1941481.0	1806096.0,1763141.0,1980151.0,1824525.0,1865047.0	0.00770670454646083, 0.0063698928594, 0.00853727527972174, 0.00739057584187626, 0.00655633508646235	0.00706496221684783, 0.00913086361215581, 0.00636921123692082, 0.00790945588577849, 0.00633228009803506	0.00731216	0.00736135	0.000883439	0.00117928	1.00673	0.00967428	0.94246	0.982744	no	11721182	S, S	S1172,S1182	Afdn S1172,S1182	17356
Aff4	Q9ESC8	AF4/FMR2 family member 4 OS=Mus musculus OX=10090 GN=Aff4 PE=1 SV=1 ;	R.SS(79.9663)SPGKPQAVSSLSSSHSR.S	186364.0,194831.0,197095.0,188575.0,207609.0	209317.0,269826.0,193140.0,235297.0,240226.0	717998.0,660046.0,619526.0,650273.0,644356.0	394736.0,329235.0,415124.0,449543.0,351412.0	0.259560611589447, 0.295177911842508, 0.318138383215555, 0.289993587308715, 0.322196115190981	0.530270864577844, 0.819554421613741, 0.465258573341941, 0.523413777992317, 0.683602153597487	0.297013	0.60442	0.0251783	0.144895	2.03499	1.02502	0.00823135	0.203472	up	174	S	S174	Aff4 S174	93736
Agap1	Q8BXK8	Arf-GAP with GTPase, ANK repeat and PH domain-containing protein 1 OS=Mus musculus OX=10090 GN=Agap1 PE=1 SV=1 ;	R.ATSACAPISS(79.9663)PK.T	65112.0,71095.0,63730.0,54339.0,60016.0	68659.0,71824.0,68953.0,57505.0,58680.0	973553.0,968424.0,1009907.0,995243.0,955133.0	935068.0,797865.0,929479.0,948509.0,918128.0	0.0668807964229991, 0.0734130917862424, 0.0631048205428817, 0.0545987261402492, 0.0628352281828813	0.0734267454345566, 0.0900202415195553, 0.0741845700655959, 0.0606267310062424, 0.0639126570587108	0.0641665	0.0724342	0.00684304	0.0114603	1.12885	0.17485	0.211507	0.623869	no	422	S	S422	Agap1 S422	347722
Agap2	Q3UHD9	Arf-GAP with GTPase, ANK repeat and PH domain-containing protein 2 OS=Mus musculus OX=10090 GN=Agap2 PE=1 SV=1 ;	K.LRTDS(79.9663)QSEAVAIQAIR.N	188530.0,171851.0,224952.0,176632.0,166432.0	145666.0,161062.0,171831.0,167905.0,161750.0	2735283.0,2456563.0,2661739.0,2191804.0,2355490.0	2336953.0,1613531.0,2420690.0,2108958.0,2033131.0	0.0689252263842535, 0.0699558692368158, 0.0845131697735954, 0.0805874977872109, 0.0706570607389545	0.0623315916066776, 0.0998195882198731, 0.0709843061275917, 0.0796151464372453, 0.0795570969111189	0.0749278	0.0784615	0.00712218	0.0139174	1.04716	0.0664853	0.631402	0.850633	no	921	S	S921	Agap2 S921	216439
Agap2	Q3UHD9	Arf-GAP with GTPase, ANK repeat and PH domain-containing protein 2 OS=Mus musculus OX=10090 GN=Agap2 PE=1 SV=1 ;	R.ELLGAELRTS(79.9663)PK.A	613610.0,455845.0,629175.0,497347.0,389195.0	525114.0,482600.0,562883.0,395088.0,380315.0	2735283.0,2456563.0,2661739.0,2191804.0,2355490.0	2336953.0,1613531.0,2420690.0,2108958.0,2033131.0	0.224331449433203, 0.18556210445244, 0.236377420926695, 0.226912169153811, 0.165228890804037	0.224700282804147, 0.299095586016011, 0.232529981121085, 0.1873380124213, 0.187058777816088	0.207682	0.226145	0.0306675	0.0458213	1.0889	0.122866	0.478471	0.77293	no	382	S	S382	Agap2 S382	216439
Agap2	Q3UHD9	Arf-GAP with GTPase, ANK repeat and PH domain-containing protein 2 OS=Mus musculus OX=10090 GN=Agap2 PE=1 SV=1 ;	R.ALS(79.9663)TDCTPSGDLSPLSR.E	54625.0,49929.0,56981.0,56587.0,48449.0	60365.0,58877.0,72469.0,65871.0,65849.0	2735283.0,2456563.0,2661739.0,2191804.0,2355490.0	2336953.0,1613531.0,2420690.0,2108958.0,2033131.0	0.0199705112779921, 0.0203247382623609, 0.0214074332607367, 0.0258175457294539, 0.0205685441245771	0.0258306435773419, 0.0364895375421978, 0.029937331917759, 0.0312339079298877, 0.0323879769675441	0.0216178	0.0311759	0.00240669	0.00386695	1.44214	0.528214	0.0025097	0.116961	up	802	S	S802	Agap2 S802	216439
Agap2	Q3UHD9	Arf-GAP with GTPase, ANK repeat and PH domain-containing protein 2 OS=Mus musculus OX=10090 GN=Agap2 PE=1 SV=1 ;	R.ALST(79.9663)DCTPSGDLSPLSREPPPSPMVK.K	134656.0,105943.0,119532.0,165477.0,105906.0	168051.0,119639.0,170935.0,185931.0,176227.0	2735283.0,2456563.0,2661739.0,2191804.0,2355490.0	2336953.0,1613531.0,2420690.0,2108958.0,2033131.0	0.0492292753620009, 0.0431265145652686, 0.0449074834159172, 0.0754980828577738, 0.0449613456223546	0.0719103037159926, 0.0741473203799617, 0.0706141637301761, 0.0881624954124264, 0.0866776415292473	0.0515445	0.0783024	0.0135774	0.00843503	1.51912	0.603237	0.00786061	0.203472	up	803	T	T803	Agap2 T803	216439
Agap3	Q8VHH5	Arf-GAP with GTPase, ANK repeat and PH domain-containing protein 3 OS=Mus musculus OX=10090 GN=Agap3 PE=1 SV=1 ;	R.ATPTTAPGTS(79.9663)PR.A	30056.0,26478.0,46933.0,31834.0,20906.0	31638.0,48870.0,33108.0,24437.0,23498.0	4399347.0,4643734.0,4662977.0,4253762.0,4476623.0	4220928.0,3671137.0,4145885.0,4242071.0,4133818.0	0.00683192301039222, 0.00570187698089512, 0.0100650292720723, 0.00748372852077761, 0.00467003810684974	0.00749550809679767, 0.0133119521281826, 0.00798574972533006, 0.00576062965471346, 0.00568433346605971	0.00695052	0.00804763	0.00204684	0.00311598	1.15785	0.211444	0.531819	0.794948	no	478	S	S478	Agap3 S478	213990
Agfg1	Q8K2K6	Arf-GAP domain and FG repeat-containing protein 1 OS=Mus musculus OX=10090 GN=Agfg1 PE=1 SV=2 ;Isoform 1 of Arf-GAP domain and FG repeat-containing protein 1 OS=Mus musculus OX=10090 GN=Agfg1 ;Isoform 2 of Arf-GAP domain and FG repeat-containing protein 1 OS=Mus musculus OX=10090 GN=Agfg1 ;Isoform 3 of Arf-GAP domain and FG repeat-containing protein 1 OS=Mus musculus OX=10090 GN=Agfg1 ;	K.GTPSQS(79.9663)PVVGR.S	461080.0,389307.0,500748.0,423725.0,300029.0	533008.0,939405.0,575104.0,405558.0,479023.0	163247.0,165932.0,169030.0,166996.0,169935.0	173473.0,166074.0,173623.0,182854.0,189640.0	2.82443168940317, 2.34618397897934, 2.96248003313021, 2.53733622362212, 1.76555153441022	3.07257037118168, 5.65654467285668, 3.31237220875114, 2.21793343323088, 2.52595971314069	2.4872	3.35708	0.469785	1.35636	1.34974	0.432685	0.23399	0.642065	no	181	S	S181	Agfg1 S181	15463
Agfg1	Q8K2K6	Arf-GAP domain and FG repeat-containing protein 1 OS=Mus musculus OX=10090 GN=Agfg1 PE=1 SV=2 ;Isoform 1 of Arf-GAP domain and FG repeat-containing protein 1 OS=Mus musculus OX=10090 GN=Agfg1 ;Isoform 2 of Arf-GAP domain and FG repeat-containing protein 1 OS=Mus musculus OX=10090 GN=Agfg1 ;Isoform 3 of Arf-GAP domain and FG repeat-containing protein 1 OS=Mus musculus OX=10090 GN=Agfg1 ;	K.SSS(79.9663)ADFGTFSTSQSHQTASTVSK.V	40906.0,35670.0,38282.0,39278.0,30187.0	44607.0,94557.0,56425.0,35187.0,37411.0	163247.0,165932.0,169030.0,166996.0,169935.0	173473.0,166074.0,173623.0,182854.0,189640.0	0.250577345984919, 0.214967577079768, 0.226480506418979, 0.23520323840092, 0.177638508841616	0.257140880713425, 0.569366667870949, 0.324985744976184, 0.192432213678673, 0.197273781902552	0.220973	0.30824	0.0274918	0.155566	1.39492	0.48018	0.280652	0.671937	no	293	S	S293	Agfg1 S293	15463
Agfg1	Q8K2K6	Arf-GAP domain and FG repeat-containing protein 1 OS=Mus musculus OX=10090 GN=Agfg1 PE=1 SV=2 ;Isoform 1 of Arf-GAP domain and FG repeat-containing protein 1 OS=Mus musculus OX=10090 GN=Agfg1 ;Isoform 2 of Arf-GAP domain and FG repeat-containing protein 1 OS=Mus musculus OX=10090 GN=Agfg1 ;Isoform 3 of Arf-GAP domain and FG repeat-containing protein 1 OS=Mus musculus OX=10090 GN=Agfg1 ;	K.GTPS(79.9663)QSPVVGR.S	101442.0,82370.0,112789.0,94393.0,61861.0	112344.0,200057.0,123973.0,91842.0,105252.0	163247.0,165932.0,169030.0,166996.0,169935.0	173473.0,166074.0,173623.0,182854.0,189640.0	0.621401924690806, 0.496408167201022, 0.667272081878956, 0.565241083618769, 0.364027422249684	0.647616631983075, 1.20462564880716, 0.714035582843287, 0.502269570258239, 0.555009491668424	0.54287	0.724711	0.118624	0.28047	1.33496	0.416799	0.23545	0.642065	no	179	S	S179	Agfg1 S179	15463
Ahcyl2	Q68FL4	Putative adenosylhomocysteinase 3 OS=Mus musculus OX=10090 GN=Ahcyl2 PE=1 SV=1 ;	R.HRDGGEALVS(79.9663)PDGTVTEAPR.T	142484.0,141241.0,144882.0,160081.0,155792.0	138847.0,160458.0,117672.0,155034.0,153770.0	7973698.0,9401202.0,7823461.0,8984284.0,8765311.0	5836191.0,5609103.0,5583116.0,6008581.0,5635717.0	0.0178692496254561, 0.0150237171799946, 0.0185189138157652, 0.0178178917763508, 0.0177736990735411	0.0237906881388906, 0.02860671305198, 0.0210764024963837, 0.0258020986985113, 0.0272849044762184	0.0174007	0.0253122	0.00136319	0.00296826	1.45466	0.540686	0.00202362	0.116961	up	109	S	S109	Ahcyl2 S109	74340
Ahi1	Q8K3E5	Jouberin OS=Mus musculus OX=10090 GN=Ahi1 PE=1 SV=2 ;Isoform 2 of Jouberin OS=Mus musculus OX=10090 GN=Ahi1 ;	K.AVSNDNEDTNGDGVHEITSRDS(79.9663)PVHPK.C	22787.0,24848.0,23207.0,20613.0,21418.0	22746.0,25427.0,29279.0,22289.0,20579.0	87599.0,107293.0,90079.0,106110.0,88089.0	110925.0,97670.0,140241.0,107841.0,104469.0	0.26012854028014, 0.231590131695451, 0.257629414180886, 0.194260672886627, 0.243140460216372	0.205057471264368, 0.26033582471588, 0.208776320762117, 0.20668391428121, 0.196986665900889	0.23735	0.215568	0.0267091	0.0254212	0.908229	-0.138872	0.223151	0.638675	no	181	S	S181	Ahi1 S181	52906
Ahsg	P29699	Alpha-2-HS-glycoprotein OS=Mus musculus OX=10090 GN=Ahsg PE=1 SV=1 ;	R.VMHTQCHSTPDS(79.9663)AEDVRK.L	294343.0,439589.0,387357.0,314306.0,394283.0	432611.0,689912.0,460226.0,325426.0,375578.0	1108947.0,1596387.0,1422755.0,1167372.0,1297027.0	1720342.0,2124406.0,1768928.0,1267823.0,1249373.0	0.265425669576634, 0.275364933440325, 0.272258400075909, 0.269242366614927, 0.303989816711603	0.25146802205608, 0.324755249232021, 0.260172262522839, 0.256680940478284, 0.300613187574888	0.277256	0.278738	0.0153901	0.0322915	1.00534	0.00768943	0.929359	0.981291	no	138	S	S138	Ahsg S138	11625
Ahsg	P29699	Alpha-2-HS-glycoprotein OS=Mus musculus OX=10090 GN=Ahsg PE=1 SV=1 ;	R.VMHTQCHSTPDS(79.9663)AEDVR.K	312055.0,410095.0,332388.0,384938.0,363682.0	461703.0,638563.0,446814.0,344881.0,375940.0	1108947.0,1596387.0,1422755.0,1167372.0,1297027.0	1720342.0,2124406.0,1768928.0,1267823.0,1249373.0	0.281397578062793, 0.256889463519811, 0.2336227952107, 0.329747501224974, 0.280396630139542	0.268378613089723, 0.300584257434784, 0.252590269360878, 0.272026142450484, 0.300902932911148	0.276411	0.278896	0.0356982	0.0212396	1.00899	0.0129156	0.897595	0.972236	no	138	S	S138	Ahsg S138	11625
Akap1	O08715	A-kinase anchor protein 1, mitochondrial OS=Mus musculus OX=10090 GN=Akap1 PE=1 SV=4 ;Isoform 1 of A-kinase anchor protein 1, mitochondrial OS=Mus musculus OX=10090 GN=Akap1 ;Isoform 2 of A-kinase anchor protein 1, mitochondrial OS=Mus musculus OX=10090 GN=Akap1 ;Isoform 4 of A-kinase anchor protein 1, mitochondrial OS=Mus musculus OX=10090 GN=Akap1 ;Isoform 5 of A-kinase anchor protein 1, mitoch…	R.RRS(79.9663)ESSGNLPSVADTR.S	18327.0,15127.0,18399.0,13641.0,16136.0	18014.0,25861.0,19483.0,17185.0,22065.0	17947.0,14570.0,15332.0,15074.0,14633.0	12298.0,10644.0,16860.0,14804.0,12895.0	1.02117345517357, 1.0382292381606, 1.20003913383772, 0.904935650789439, 1.10271304585526	1.46479102293056, 2.42963171739947, 1.1555753262159, 1.16083490948392, 1.7111283443195	1.05342	1.58439	0.10868	0.526327	1.50405	0.588851	0.0863979	0.522185	no	101	S	S101	Akap1 S101	11640
Akap12	Q9WTQ5	A-kinase anchor protein 12 OS=Mus musculus OX=10090 GN=Akap12 PE=1 SV=1 ;Isoform 2 of A-kinase anchor protein 12 OS=Mus musculus OX=10090 GN=Akap12 ;	K.SATLSS(79.9663)TESTASGMQDEVR.A	9417.0,7290.0,6772.0,10333.0,11074.0	15132.0,13655.0,17112.0,18077.0,16983.0	974447.0,1056659.0,900392.0,1206063.0,990746.0	1410852.0,1336462.0,1377914.0,1222509.0,1426219.0	0.00966394272854245, 0.0068991036843485, 0.00752116855769487, 0.00856754580813772, 0.0111774359926762	0.0107254339930765, 0.0102172751638281, 0.01241877214398, 0.0147868032055388, 0.0119077084234609	0.00876584	0.0120112	0.00170994	0.00178551	1.37023	0.454416	0.018882	0.291067	up	631	S	S631	Akap12 S631	83397
Akap12	Q9WTQ5	A-kinase anchor protein 12 OS=Mus musculus OX=10090 GN=Akap12 PE=1 SV=1 ;Isoform 2 of A-kinase anchor protein 12 OS=Mus musculus OX=10090 GN=Akap12 ;	R.KAS(79.9663)SSDDEGGPR.T	34321.0,39116.0,34436.0,48273.0,36408.0	51351.0,50837.0,36777.0,49599.0,52313.0	974447.0,1056659.0,900392.0,1206063.0,990746.0	1410852.0,1336462.0,1377914.0,1222509.0,1426219.0	0.0352210022710317, 0.0370185651189267, 0.0382455641542795, 0.0400252723116454, 0.0367480666083941	0.0363971557611996, 0.0380384926769336, 0.0266903449707311, 0.0405714804553586, 0.0366795001328688	0.0374517	0.0356754	0.00179668	0.00528716	0.952571	-0.0701016	0.509245	0.784818	no	682	S	S682	Akap12 S682	83397
Akap12	Q9WTQ5	A-kinase anchor protein 12 OS=Mus musculus OX=10090 GN=Akap12 PE=1 SV=1 ;Isoform 2 of A-kinase anchor protein 12 OS=Mus musculus OX=10090 GN=Akap12 ;	K.GPSEAPQEAEAEEGATS(79.9663)DGEKKR.E	234837.0,301399.0,210401.0,267336.0,234571.0	309348.0,320599.0,321732.0,251415.0,302182.0	974447.0,1056659.0,900392.0,1206063.0,990746.0	1410852.0,1336462.0,1377914.0,1222509.0,1426219.0	0.240995149043509, 0.285237716235796, 0.233677109525629, 0.221660062534047, 0.236761995506416	0.219263253693513, 0.239886356664088, 0.233492075702838, 0.205654927693784, 0.211876296697772	0.243666	0.222035	0.0243261	0.0143973	0.911224	-0.134123	0.134105	0.570661	no	584	S	S584	Akap12 S584	83397
Akap12	Q9WTQ5	A-kinase anchor protein 12 OS=Mus musculus OX=10090 GN=Akap12 PE=1 SV=1 ;Isoform 2 of A-kinase anchor protein 12 OS=Mus musculus OX=10090 GN=Akap12 ;	K.ASSS(79.9663)DDEGGPR.T	5813.0,8041.0,6457.0,8278.0,7128.0	10040.0,8226.0,7146.0,9199.0,8888.0	974447.0,1056659.0,900392.0,1206063.0,990746.0	1410852.0,1336462.0,1377914.0,1222509.0,1426219.0	0.00596543475427602, 0.0076098343931202, 0.0071713209357702, 0.00686365471787129, 0.00719457863064802	0.00711626733349777, 0.00615505715837787, 0.00518610014848532, 0.00752468897979483, 0.0062318620071672	0.00696096	0.0064428	0.000616524	0.0009125	0.925561	-0.111601	0.327592	0.692555	no	684	S	S684	Akap12 S684	83397
Akap12	Q9WTQ5	A-kinase anchor protein 12 OS=Mus musculus OX=10090 GN=Akap12 PE=1 SV=1 ;Isoform 2 of A-kinase anchor protein 12 OS=Mus musculus OX=10090 GN=Akap12 ;	K.TKEVCVSGGDHTQLTDLS(79.9663)PEEK.M	415260.0,424251.0,363360.0,476052.0,347947.0	479866.0,389255.0,455205.0,362854.0,451909.0	974447.0,1056659.0,900392.0,1206063.0,990746.0	1410852.0,1336462.0,1377914.0,1222509.0,1426219.0	0.426149395503296, 0.401502282193215, 0.403557561595394, 0.39471569893115, 0.351196976823525	0.340124974129108, 0.291257813540527, 0.330358062985063, 0.296810902823619, 0.316858070184172	0.395424	0.315082	0.0274029	0.0210065	0.79682	-0.327675	0.00100782	0.0791858	down	467	S	S467	Akap12 S467	83397
Akap12	Q9WTQ5	A-kinase anchor protein 12 OS=Mus musculus OX=10090 GN=Akap12 PE=1 SV=1 ;Isoform 2 of A-kinase anchor protein 12 OS=Mus musculus OX=10090 GN=Akap12 ;	K.EVCVSGGDHTQLTDLS(79.9663)PEEK.M	102829.0,127646.0,94788.0,126935.0,113312.0	128521.0,105526.0,130761.0,96525.0,106225.0	974447.0,1056659.0,900392.0,1206063.0,990746.0	1410852.0,1336462.0,1377914.0,1222509.0,1426219.0	0.1055254929206, 0.12080150739264, 0.105274147260304, 0.105247404157163, 0.114370383529179	0.0910946009928752, 0.0789592221851426, 0.0948977947825481, 0.0789564739400691, 0.074480146457171	0.110244	0.0836776	0.00707845	0.00880412	0.759024	-0.397783	0.000885903	0.0791858	down	467	S	S467	Akap12 S467	83397
Akap5	D3YVF0	A-kinase anchor protein 5 OS=Mus musculus OX=10090 GN=Akap5 PE=1 SV=2 ;	R.ASLLESSAAGS(79.9663)PR.S	706197.0,893410.0,705849.0,725136.0,654324.0	745186.0,518691.0,728403.0,724191.0,697251.0	2596376.0,3217130.0,2744821.0,2681828.0,2692946.0	2785454.0,1883680.0,2917888.0,2782854.0,2701736.0	0.271993347650725, 0.277704040557889, 0.257156659760327, 0.270388705017622, 0.242977022190567	0.267527663353981, 0.275360464622441, 0.249633639125285, 0.260233199442012, 0.258075178329785	0.264044	0.262166	0.0139758	0.00975156	0.992888	-0.0102974	0.812294	0.932589	no	251	S	S251	Akap5 S251	238276
Akt1s1	Q9D1F4	Proline-rich AKT1 substrate 1 OS=Mus musculus OX=10090 GN=Akt1s1 PE=1 SV=1 ;	R.TEARSS(79.9663)DEENGPPSS(79.9663)PDLDR.I	34677.0,40996.0,37217.0,37175.0,39907.0	40038.0,41223.0,46321.0,41389.0,40087.0	465574.0,499151.0,451516.0,504104.0,485219.0	576061.0,592236.0,540441.0,555800.0,579870.0	0.0744822520157913, 0.0821314592177517, 0.0824267578557571, 0.0737447034738863, 0.082245336641805	0.0695030560999616, 0.0696056977286082, 0.0857096334289959, 0.0744674343288953, 0.069131012123407	0.0790061	0.0736834	0.00447518	0.00707234	0.932629	-0.100625	0.199451	0.614687	no	204213	S, S	S204,S213	Akt1s1 S204,S213	67605
Akt3	Q9WUA6	RAC-gamma serine/threonine-protein kinase OS=Mus musculus OX=10090 GN=Akt3 PE=1 SV=1 ;Isoform 2 of RAC-gamma serine/threonine-protein kinase OS=Mus musculus OX=10090 GN=Akt3 ;	R.MNCS(79.9663)PTSQIDNIGEEEMDASTTHHKR.K	24931.0,25771.0,28177.0,20053.0,22726.0	23085.0,21437.0,21469.0,24972.0,18492.0	1895201.0,1698600.0,1827178.0,1638940.0,1993936.0	1767159.0,1196600.0,1788604.0,1652887.0,1585055.0	0.0131548052159111, 0.0151719062757565, 0.0154210481956328, 0.0122353472366286, 0.0113975573940187	0.0130633406501622, 0.0179149256225974, 0.0120032159158763, 0.015108110838793, 0.0116664721413453	0.0134761	0.0139512	0.00177635	0.00259097	1.03525	0.049984	0.745047	0.903677	no	120	S	S120	Akt3 S120	23797
Aldoa	P05064	Fructose-bisphosphate aldolase A OS=Mus musculus OX=10090 GN=Aldoa PE=1 SV=2 ;	K.GILAADESTGS(79.9663)IAK.R	87136.0,120916.0,96928.0,113579.0,108324.0	100517.0,98362.0,92725.0,122776.0,127773.0	1.45407941E8,1.57648372E8,1.51403992E8,1.5789159E8,1.55888454E8	1.49515575E8,1.55801093E8,1.49552529E8,1.7121946E8,1.62563367E8	0.000599252003712782, 0.000766998088632339, 0.000640194480473144, 0.000719348003272372, 0.000694881482370721	0.000672284476048733, 0.000631330615889838, 0.000620016261978425, 0.000717068024861193, 0.000785988887644041	0.000684135	0.000685338	6.58742e-05	6.79918e-05	1.00176	0.00253431	0.978031	0.994093	no	39	S	S39	Aldoa S39	11674
Ampd3	O08739	AMP deaminase 3 OS=Mus musculus OX=10090 GN=Ampd3 PE=1 SV=2 ;	R.SQS(79.9663)LSLQMPTQQDWK.G	38564.0,64254.0,90392.0,62699.0,94745.0	85676.0,302924.0,61036.0,135531.0,138920.0	187635.0,218018.0,215799.0,191652.0,216875.0	304918.0,360853.0,308981.0,290224.0,309112.0	0.205526687451701, 0.294718784687503, 0.418871264463691, 0.327150251497506, 0.436864553314121	0.28098046032048, 0.839466486353169, 0.197539654541865, 0.466987568223166, 0.449416392763788	0.336626	0.446878	0.094664	0.247097	1.32752	0.408733	0.393092	0.730004	no	85	S	S85	Ampd3 S85	11717
Amph	Q7TQF7	Amphiphysin OS=Mus musculus OX=10090 GN=Amph PE=1 SV=1 ;	R.IAKT(79.9663)PSPPEEPSPLPS(79.9663)PTAS(79.9663)PNHTLAPASPAPVRPR.S	84863.0,48411.0,75946.0,60639.0,59727.0	74629.0,76339.0,74412.0,53876.0,65464.0	4.0594505E7,4.0986285E7,4.2969727E7,4.0673839E7,4.1259475E7	4.0480666E7,3.4809506E7,3.9586867E7,4.2091124E7,4.0221784E7	0.00209050461386338, 0.00118115120704401, 0.0017674303585871, 0.00149086000955061, 0.0014475947645965	0.00184357144716937, 0.00219305036963179, 0.00187971430019961, 0.00127998482530426, 0.00162757574353241	0.00159551	0.00176478	0.000346085	0.000337892	1.10609	0.145472	0.456443	0.759957	no	260272276	T, S, S	T260,S272,S276	Amph T260,S272,S276	218038
Amph	Q7TQF7	Amphiphysin OS=Mus musculus OX=10090 GN=Amph PE=1 SV=1 ;	R.IAKTPS(79.9663)PPEEPSPLPSPTASPNHTLAPAS(79.9663)PAPVRPR.S	149679.0,114940.0,165177.0,145698.0,123442.0	160719.0,89646.0,139719.0,126988.0,132021.0	4.0594505E7,4.0986285E7,4.2969727E7,4.0673839E7,4.1259475E7	4.0480666E7,3.4809506E7,3.9586867E7,4.2091124E7,4.0221784E7	0.00368717391676534, 0.00280435272433205, 0.00384403186922737, 0.00358210593300524, 0.00299184611534684	0.00397026570659682, 0.00257533100297373, 0.00352942808027723, 0.00301697811633636, 0.00328232581627906	0.0033819	0.00327487	0.000456219	0.000525427	0.96835	-0.0463991	0.739918	0.902932	no	262285	S, S	S262,S285	Amph S262,S285	218038
Amph	Q7TQF7	Amphiphysin OS=Mus musculus OX=10090 GN=Amph PE=1 SV=1 ;	K.TPSPPEEPS(79.9663)PLPSPTASPNHTLAPASPAPVRPR.S	43752.0,53619.0,50461.0,59377.0,52435.0	43812.0,31547.0,44007.0,45161.0,52981.0	4.0594505E7,4.0986285E7,4.2969727E7,4.0673839E7,4.1259475E7	4.0480666E7,3.4809506E7,3.9586867E7,4.2091124E7,4.0221784E7	0.00107778134010995, 0.00130821810271412, 0.00117433838944334, 0.00145983269491724, 0.0012708596025519	0.00108229444644018, 0.000906275429476075, 0.00111165655013821, 0.00107293404661752, 0.00131722153348544	0.00125821	0.00109808	0.000143963	0.000146525	0.872732	-0.19639	0.119488	0.559974	no	268	S	S268	Amph S268	218038
Amph	Q7TQF7	Amphiphysin OS=Mus musculus OX=10090 GN=Amph PE=1 SV=1 ;	K.AALPAGEGGS(79.9663)PEGAK.I	27411.0,240069.0,74522.0,117968.0,31495.0	30540.0,133600.0,24631.0,106878.0,94882.0	4.0594505E7,4.0986285E7,4.2969727E7,4.0673839E7,4.1259475E7	4.0480666E7,3.4809506E7,3.9586867E7,4.2091124E7,4.0221784E7	0.000675239173380732, 0.00585730080196339, 0.00173429074846112, 0.00290034092921497, 0.000763339814672872	0.000754434227934886, 0.00383803205940354, 0.000622201297213038, 0.00253920517779473, 0.00235897045242946	0.0023861	0.00202257	0.00213886	0.00134584	0.847645	-0.238467	0.757448	0.908417	no	500	S	S500	Amph S500	218038
Amph	Q7TQF7	Amphiphysin OS=Mus musculus OX=10090 GN=Amph PE=1 SV=1 ;	K.T(79.9663)PSPPEEPSPLPS(79.9663)PTASPNHTLAPASPAPVRPR.S	10874.0,8104.0,10636.0,6811.0,7431.0	8577.0,8801.0,10502.0,10659.0,8488.0	4.0594505E7,4.0986285E7,4.2969727E7,4.0673839E7,4.1259475E7	4.0480666E7,3.4809506E7,3.9586867E7,4.2091124E7,4.0221784E7	0.000267868766967352, 0.0001977246779014, 0.00024752309922751, 0.000167454072874705, 0.000180104085182858	0.000211878925114523, 0.000252833234691696, 0.000265290001353227, 0.000253236288011696, 0.000211029923486238	0.000212135	0.000238854	4.35563e-05	2.55096e-05	1.12595	0.171145	0.278313	0.671485	no	260272	T, S	T260,S272	Amph T260,S272	218038
Amph	Q7TQF7	Amphiphysin OS=Mus musculus OX=10090 GN=Amph PE=1 SV=1 ;	K.TPSPPEEPSPLPS(79.9663)PTASPNHT(79.9663)LAPASPAPVRPR.S	40984.0,32315.0,45252.0,36649.0,19456.0	31569.0,24044.0,32443.0,34355.0,24839.0	4.0594505E7,4.0986285E7,4.2969727E7,4.0673839E7,4.1259475E7	4.0480666E7,3.4809506E7,3.9586867E7,4.2091124E7,4.0221784E7	0.0010095947715091, 0.000788434472653474, 0.0010531135094249, 0.000901046001583475, 0.000471552291928097	0.000779853770192417, 0.000690730859553135, 0.000819539469996451, 0.000816205335832799, 0.000617550927129438	0.000844748	0.000744776	0.00023249	8.80756e-05	0.881655	-0.181715	0.408823	0.737167	no	272280	S, T	S272,T280	Amph S272,T280	218038
Amph	Q7TQF7	Amphiphysin OS=Mus musculus OX=10090 GN=Amph PE=1 SV=1 ;	R.IAKTPS(79.9663)PPEEPSPLPSPT(79.9663)ASPNHTLAPASPAPVRPR.S	22865.0,18660.0,17561.0,16418.0,15604.0	22928.0,21025.0,20566.0,18388.0,17925.0	4.0594505E7,4.0986285E7,4.2969727E7,4.0673839E7,4.1259475E7	4.0480666E7,3.4809506E7,3.9586867E7,4.2091124E7,4.0221784E7	0.000563253573359251, 0.000455274246006926, 0.000408683071223608, 0.000403650120166921, 0.000378191918341181	0.00056639384342145, 0.00060400167701317, 0.000519515727273896, 0.000436861700343284, 0.00044565402668365	0.000441811	0.000514485	7.33666e-05	7.33078e-05	1.16449	0.219702	0.155783	0.590841	no	262274	S, T	S262,T274	Amph S262,T274	218038
Amph	Q7TQF7	Amphiphysin OS=Mus musculus OX=10090 GN=Amph PE=1 SV=1 ;	K.TPSPPEEPSPLPS(79.9663)PT(79.9663)ASPNHTLAPASPAPVRPR.S	10223.0,7202.0,12575.0,7534.0,7325.0	9663.0,10271.0,11215.0,7491.0,8204.0	4.0594505E7,4.0986285E7,4.2969727E7,4.0673839E7,4.1259475E7	4.0480666E7,3.4809506E7,3.9586867E7,4.2091124E7,4.0221784E7	0.000251832113730664, 0.000175717316170519, 0.000292647891386417, 0.000185229626345327, 0.00017753497832922	0.000238706546972325, 0.000295063078459085, 0.000283301025059649, 0.000177971013556207, 0.000203969073077415	0.000216592	0.000239802	5.29296e-05	5.01354e-05	1.10716	0.146862	0.496835	0.779071	no	272274	S, T	S272,T274	Amph S272,T274	218038
Amph	Q7TQF7	Amphiphysin OS=Mus musculus OX=10090 GN=Amph PE=1 SV=1 ;	K.TPS(79.9663)PPEEPSPLPS(79.9663)PT(79.9663)ASPNHTLAPASPAPVRPR.S	11543.0,9363.0,12135.0,18376.0,7932.0	15091.0,9997.0,13321.0,11268.0,11502.0	4.0594505E7,4.0986285E7,4.2969727E7,4.0673839E7,4.1259475E7	4.0480666E7,3.4809506E7,3.9586867E7,4.2091124E7,4.0221784E7	0.000284348829970953, 0.000228442270383861, 0.000282408124212658, 0.000451789170921388, 0.000192246750594863	0.000372795249959573, 0.000287191665403123, 0.000336500486386053, 0.000267704896642817, 0.000285964441557341	0.000287847	0.000310031	9.94826e-05	4.33945e-05	1.07707	0.107112	0.665224	0.869375	no	262272274	S, S, T	S262,S272,T274	Amph S262,S272,T274	218038
Amph	Q7TQF7	Amphiphysin OS=Mus musculus OX=10090 GN=Amph PE=1 SV=1 ;	R.IAKTPS(79.9663)PPEEPSPLPS(79.9663)PT(79.9663)ASPNHTLAPASPAPVRPR.S	114187.0,66927.0,96081.0,109080.0,84523.0	103502.0,85850.0,97400.0,84792.0,87744.0	4.0594505E7,4.0986285E7,4.2969727E7,4.0673839E7,4.1259475E7	4.0480666E7,3.4809506E7,3.9586867E7,4.2091124E7,4.0221784E7	0.00281286839191659, 0.00163291208266375, 0.00223601606777721, 0.00268182209208233, 0.00204857187349088	0.00255682552258404, 0.00246628033158529, 0.00246041193408915, 0.00201448647463061, 0.00218150443053446	0.00228244	0.0023359	0.000479478	0.000228284	1.02342	0.0334039	0.829707	0.940246	no	262272274	S, S, T	S262,S272,T274	Amph S262,S272,T274	218038
Amph	Q7TQF7	Amphiphysin OS=Mus musculus OX=10090 GN=Amph PE=1 SV=1 ;	K.AFSIQGAPSDS(79.9663)GPLR.I	42334.0,51186.0,43332.0,42935.0,51569.0	50435.0,47291.0,34876.0,44313.0,46327.0	4.0594505E7,4.0986285E7,4.2969727E7,4.0673839E7,4.1259475E7	4.0480666E7,3.4809506E7,3.9586867E7,4.2091124E7,4.0221784E7	0.00104285050402758, 0.00124885678221386, 0.00100843088903032, 0.00105559251488408, 0.00124987048429482	0.00124590341473137, 0.00135856567456028, 0.000880999246543052, 0.00105278728123297, 0.00115178879186463	0.00112112	0.00113801	0.000118334	0.000182889	1.01506	0.0215708	0.867378	0.95891	no	252	S	S252	Amph S252	218038
Amph	Q7TQF7	Amphiphysin OS=Mus musculus OX=10090 GN=Amph PE=1 SV=1 ;	K.TPSPPEEPSPLPS(79.9663)PTASPNHTLAPASPAPVRPR.S	25602.0,37139.0,36173.0,35269.0,36728.0	35694.0,24973.0,32817.0,40545.0,42731.0	4.0594505E7,4.0986285E7,4.2969727E7,4.0673839E7,4.1259475E7	4.0480666E7,3.4809506E7,3.9586867E7,4.2091124E7,4.0221784E7	0.000630676491805972, 0.000906132380624397, 0.000841825222673628, 0.000867117559274402, 0.000890171287928409	0.000881754267580479, 0.00071741897170273, 0.000828987047648908, 0.000963267219948795, 0.0010623845028853	0.000827185	0.000890762	0.000112499	0.000131012	1.07686	0.106831	0.434744	0.749637	no	272	S	S272	Amph S272	218038
Amph	Q7TQF7	Amphiphysin OS=Mus musculus OX=10090 GN=Amph PE=1 SV=1 ;	R.IAKTPS(79.9663)PPEEPSPLPSPTASPNHTLAPASPAPVRPR.S	105029.0,116745.0,84534.0,141142.0,117124.0	134465.0,68654.0,107460.0,137105.0,152537.0	4.0594505E7,4.0986285E7,4.2969727E7,4.0673839E7,4.1259475E7	4.0480666E7,3.4809506E7,3.9586867E7,4.2091124E7,4.0221784E7	0.00258727135606161, 0.00284839184619928, 0.00196729199606039, 0.00347009290172978, 0.00283871765212718	0.00332170918334199, 0.00197227734286146, 0.00271453661639856, 0.00325733758024613, 0.00379239767186856	0.00274235	0.00301165	0.000541965	0.000695456	1.0982	0.135141	0.515034	0.786413	no	262	S	S262	Amph S262	218038
Amph	Q7TQF7	Amphiphysin OS=Mus musculus OX=10090 GN=Amph PE=1 SV=1 ;	K.LGDQHADKAFSIQGAPSDS(79.9663)GPLR.I	786858.0,745577.0,951411.0,937316.0,924564.0	798173.0,807990.0,642167.0,872601.0,897684.0	4.0594505E7,4.0986285E7,4.2969727E7,4.0673839E7,4.1259475E7	4.0480666E7,3.4809506E7,3.9586867E7,4.2091124E7,4.0221784E7	0.019383362354092, 0.018190889952578, 0.0221414252876217, 0.0230446897328772, 0.0224085255568569	0.0197173880489022, 0.0232117629017775, 0.0162217181773945, 0.0207312354025043, 0.0223183536563172	0.0210338	0.0204401	0.00211934	0.00272083	0.971775	-0.0413064	0.710916	0.88891	no	252	S	S252	Amph S252	218038
Amph	Q7TQF7	Amphiphysin OS=Mus musculus OX=10090 GN=Amph PE=1 SV=1 ;	R.IAKTPS(79.9663)PPEEPSPLPS(79.9663)PTASPNHTLAPASPAPVRPR.S	131704.0,69826.0,78833.0,84829.0,78167.0	104432.0,88142.0,117271.0,64147.0,59484.0	4.0594505E7,4.0986285E7,4.2969727E7,4.0673839E7,4.1259475E7	4.0480666E7,3.4809506E7,3.9586867E7,4.2091124E7,4.0221784E7	0.00324437999675079, 0.00170364306011145, 0.00183461719456584, 0.00208559118306979, 0.00189452240970104	0.00257979945290426, 0.00253212441452056, 0.00296237133390728, 0.0015240030178334, 0.00147890009055789	0.00215255	0.00221544	0.00062565	0.000672965	1.02922	0.0415458	0.882176	0.966336	no	262272	S, S	S262,S272	Amph S262,S272	218038
Amph	Q7TQF7	Amphiphysin OS=Mus musculus OX=10090 GN=Amph PE=1 SV=1 ;	K.T(79.9663)PSPPEEPSPLPSPTASPNHTLAPAS(79.9663)PAPVRPR.S	36846.0,43696.0,53807.0,40741.0,39280.0	44028.0,38698.0,46877.0,34538.0,41573.0	4.0594505E7,4.0986285E7,4.2969727E7,4.0673839E7,4.1259475E7	4.0480666E7,3.4809506E7,3.9586867E7,4.2091124E7,4.0221784E7	0.000907659792870981, 0.00106611272526895, 0.00125220716436016, 0.0010016512087782, 0.000952023747272596	0.00108763032703069, 0.00111170781912274, 0.00118415534121455, 0.00082055304581555, 0.00103359413396482	0.00103593	0.00104753	0.000134495	0.000137937	1.01119	0.0160612	0.896251	0.972236	no	260285	T, S	T260,S285	Amph T260,S285	218038
Ank2	Q8C8R3	Ankyrin-2 OS=Mus musculus OX=10090 GN=Ank2 PE=1 SV=2 ;Isoform 2 of Ankyrin-2 OS=Mus musculus OX=10090 GN=Ank2 ;Isoform 5 of Ankyrin-2 OS=Mus musculus OX=10090 GN=Ank2 ;	K.ATS(79.9663)PLIEETPIGSIKDK.V	164126.0,93794.0,177499.0,123886.0,81633.0	174236.0,581670.0,246697.0,92342.0,113704.0	4.08025E7,3.9640118E7,3.9462934E7,3.9649534E7,4.0239163E7	4.2386942E7,3.7675369E7,4.1912442E7,4.1609293E7,4.1212845E7	0.00402244960480363, 0.00236613826427056, 0.00449786627623785, 0.00312452600325643, 0.00202869527877605	0.00411060557282004, 0.015438999416303, 0.00588600874174786, 0.00221926385531232, 0.00275894566366384	0.00320794	0.00608276	0.0010528	0.00541853	1.89616	0.923082	0.304682	0.680623	no	1722	S	S1722	Ank2 S1722	109676
Ank2	Q8C8R3	Ankyrin-2 OS=Mus musculus OX=10090 GN=Ank2 PE=1 SV=2 ;Isoform 2 of Ankyrin-2 OS=Mus musculus OX=10090 GN=Ank2 ;Isoform 5 of Ankyrin-2 OS=Mus musculus OX=10090 GN=Ank2 ;	R.S(79.9663)KSESDASSLDAK.T	675110.0,586507.0,567608.0,598782.0,631199.0	659469.0,649295.0,711004.0,669486.0,675917.0	4.08025E7,3.9640118E7,3.9462934E7,3.9649534E7,4.0239163E7	4.2386942E7,3.7675369E7,4.1912442E7,4.1609293E7,4.1212845E7	0.0165457998897126, 0.0147957934938539, 0.0143833198008035, 0.0151018672754136, 0.015686186116744	0.01555830566876, 0.0172339387040907, 0.016964031826158, 0.0160898191661175, 0.0164006391696569	0.0153026	0.0164493	0.000841859	0.000671951	1.07494	0.104254	0.0459892	0.405246	no	3341	S	S3341	Ank2 S3341	109676
Ank2	Q8C8R3	Ankyrin-2 OS=Mus musculus OX=10090 GN=Ank2 PE=1 SV=2 ;Isoform 2 of Ankyrin-2 OS=Mus musculus OX=10090 GN=Ank2 ;Isoform 3 of Ankyrin-2 OS=Mus musculus OX=10090 GN=Ank2 ;Isoform 5 of Ankyrin-2 OS=Mus musculus OX=10090 GN=Ank2 ;	R.KTS(79.9663)LVIVESTDDQSQVFER.L	325954.0,337248.0,391618.0,358220.0,353272.0	340164.0,354288.0,318284.0,319226.0,318550.0	4.08025E7,3.9640118E7,3.9462934E7,3.9649534E7,4.0239163E7	4.2386942E7,3.7675369E7,4.1912442E7,4.1609293E7,4.1212845E7	0.00798857913118069, 0.00850774460358569, 0.00992369193836424, 0.00903465851578483, 0.00877930785985782	0.00802520738580292, 0.00940370351780762, 0.00759402184201054, 0.00767198808208541, 0.00772938631147643	0.0088468	0.00808486	0.000716073	0.000755092	0.913874	-0.129932	0.140329	0.573594	no	3786	S	S3786	Ank2 S3786	109676
Ank2	Q8C8R3	Ankyrin-2 OS=Mus musculus OX=10090 GN=Ank2 PE=1 SV=2 ;Isoform 2 of Ankyrin-2 OS=Mus musculus OX=10090 GN=Ank2 ;Isoform 3 of Ankyrin-2 OS=Mus musculus OX=10090 GN=Ank2 ;Isoform 5 of Ankyrin-2 OS=Mus musculus OX=10090 GN=Ank2 ;	K.ATAVPDS(79.9663)LCKTPEDISTPPEGTKPCLQTPVTSER.G	53302.0,70540.0,54214.0,60238.0,55716.0	58650.0,64652.0,75104.0,57506.0,56920.0	4.08025E7,3.9640118E7,3.9462934E7,3.9649534E7,4.0239163E7	4.2386942E7,3.7675369E7,4.1912442E7,4.1609293E7,4.1212845E7	0.00130634152319098, 0.00177951034353631, 0.00137379547096017, 0.0015192612352014, 0.00138462124572522	0.00138368085152262, 0.00171602831547582, 0.00179192613019303, 0.00138204703454106, 0.0013811228028543	0.00147271	0.00153096	0.000188093	0.000205348	1.03956	0.0559681	0.652517	0.865031	no	3735	S	S3735	Ank2 S3735	109676
Ank2	Q8C8R3	Ankyrin-2 OS=Mus musculus OX=10090 GN=Ank2 PE=1 SV=2 ;Isoform 2 of Ankyrin-2 OS=Mus musculus OX=10090 GN=Ank2 ;Isoform 5 of Ankyrin-2 OS=Mus musculus OX=10090 GN=Ank2 ;	R.TEWQPSPT(79.9663)DIPLQK.T	66432.0,55414.0,68392.0,63551.0,54732.0	82989.0,117614.0,81050.0,59642.0,63999.0	4.08025E7,3.9640118E7,3.9462934E7,3.9649534E7,4.0239163E7	4.2386942E7,3.7675369E7,4.1912442E7,4.1609293E7,4.1212845E7	0.0016281355309111, 0.00139792722110464, 0.00173306931511985, 0.00160281833324952, 0.00136016745676345	0.00195789071077597, 0.0031217743348446, 0.0019337933113036, 0.00143338172076127, 0.00155288963914042	0.00154442	0.00199995	0.00015923	0.000668113	1.29495	0.372893	0.205126	0.616498	no	3317	T	T3317	Ank2 T3317	109676
Ank2	Q8C8R3	Ankyrin-2 OS=Mus musculus OX=10090 GN=Ank2 PE=1 SV=2 ;Isoform 2 of Ankyrin-2 OS=Mus musculus OX=10090 GN=Ank2 ;Isoform 5 of Ankyrin-2 OS=Mus musculus OX=10090 GN=Ank2 ;	K.IVDEQGDMDFQIS(79.9663)PDRK.T	613219.0,676110.0,604949.0,646670.0,654800.0	736914.0,603060.0,637530.0,599094.0,684131.0	4.08025E7,3.9640118E7,3.9462934E7,3.9649534E7,4.0239163E7	4.2386942E7,3.7675369E7,4.1912442E7,4.1609293E7,4.1212845E7	0.0150289565590344, 0.0170562055339997, 0.0153295494957369, 0.0163096494400161, 0.0162727042806532	0.0173854013813971, 0.0160067443533201, 0.015210996295563, 0.0143980816977592, 0.016599945963449	0.0159994	0.0159202	0.000818268	0.00116578	0.995051	-0.00715745	0.904485	0.97501	no	2090	S	S2090	Ank2 S2090	109676
Ank2	Q8C8R3	Ankyrin-2 OS=Mus musculus OX=10090 GN=Ank2 PE=1 SV=2 ;Isoform 2 of Ankyrin-2 OS=Mus musculus OX=10090 GN=Ank2 ;Isoform 3 of Ankyrin-2 OS=Mus musculus OX=10090 GN=Ank2 ;Isoform 5 of Ankyrin-2 OS=Mus musculus OX=10090 GN=Ank2 ;	K.TEGDS(79.9663)PAAALSPQMHQEPVQQDFSGK.T	144506.0,197764.0,114902.0,126364.0,165164.0	186662.0,155050.0,158758.0,177602.0,151918.0	4.08025E7,3.9640118E7,3.9462934E7,3.9649534E7,4.0239163E7	4.2386942E7,3.7675369E7,4.1912442E7,4.1609293E7,4.1212845E7	0.00354159671588751, 0.00498898615791204, 0.00291164361980789, 0.00318702358519523, 0.00410455853666738	0.00440376189440606, 0.00411542087351553, 0.00378784896379934, 0.00426832534741698, 0.00368618084968412	0.00374676	0.00405231	0.000825221	0.000307471	1.08155	0.113099	0.472347	0.769219	no	3686	S	S3686	Ank2 S3686	109676
Ank2	Q8C8R3	Ankyrin-2 OS=Mus musculus OX=10090 GN=Ank2 PE=1 SV=2 ;Isoform 2 of Ankyrin-2 OS=Mus musculus OX=10090 GN=Ank2 ;Isoform 3 of Ankyrin-2 OS=Mus musculus OX=10090 GN=Ank2 ;Isoform 5 of Ankyrin-2 OS=Mus musculus OX=10090 GN=Ank2 ;	K.TPEDIST(79.9663)PPEGTKPCLQTPVTSER.G	342304.0,405632.0,301958.0,394854.0,396484.0	334808.0,277408.0,352850.0,418166.0,383364.0	4.08025E7,3.9640118E7,3.9462934E7,3.9649534E7,4.0239163E7	4.2386942E7,3.7675369E7,4.1912442E7,4.1609293E7,4.1212845E7	0.00838928987194412, 0.0102328656034778, 0.0076516865167704, 0.00995860380099297, 0.00985318705560551	0.00789884771588382, 0.00736311301954335, 0.00841874114612553, 0.0100498222836903, 0.00930205133860572	0.00921713	0.00860652	0.00113159	0.00107808	0.933753	-0.0988879	0.407854	0.737167	no	3745	T	T3745	Ank2 T3745	109676
Ank2	Q8C8R3	Ankyrin-2 OS=Mus musculus OX=10090 GN=Ank2 PE=1 SV=2 ;Isoform 2 of Ankyrin-2 OS=Mus musculus OX=10090 GN=Ank2 ;Isoform 5 of Ankyrin-2 OS=Mus musculus OX=10090 GN=Ank2 ;	R.VVLKSDTQQS(79.9663)EDNNE.-	491191.0,316764.0,398662.0,348666.0,411321.0	429921.0,405756.0,480824.0,432687.0,500792.0	4.08025E7,3.9640118E7,3.9462934E7,3.9649534E7,4.0239163E7	4.2386942E7,3.7675369E7,4.1912442E7,4.1609293E7,4.1212845E7	0.0120382574597145, 0.00799099538502887, 0.0101021885498934, 0.00879369729793041, 0.010221907448721	0.0101427699124886, 0.0107697949819682, 0.0114721065405829, 0.0103988068242352, 0.0121513571800248	0.00982941	0.010987	0.00154596	0.000821117	1.11776	0.160617	0.188994	0.610275	no	3893	S	S3893	Ank2 S3893	109676
Ank2	Q8C8R3	Ankyrin-2 OS=Mus musculus OX=10090 GN=Ank2 PE=1 SV=2 ;Isoform 2 of Ankyrin-2 OS=Mus musculus OX=10090 GN=Ank2 ;Isoform 5 of Ankyrin-2 OS=Mus musculus OX=10090 GN=Ank2 ;	R.VQPPSPLPSSIDSNSS(79.9663)PEEATQFQPIVPK.Q	244112.0,216838.0,218510.0,218212.0,241352.0	250844.0,207594.0,259711.0,244694.0,222458.0	4.08025E7,3.9640118E7,3.9462934E7,3.9649534E7,4.0239163E7	4.2386942E7,3.7675369E7,4.1912442E7,4.1609293E7,4.1212845E7	0.00598277066356228, 0.00547016535117277, 0.00553709463163585, 0.00550351991526559, 0.00599793787957269	0.00591795463801092, 0.00551007211103891, 0.00619651319768006, 0.00588075360953622, 0.00539778314261003	0.0056983	0.00578062	0.000267712	0.000324659	1.01445	0.0206921	0.673783	0.874184	no	2664	S	S2664	Ank2 S2664	109676
Ank2	Q8C8R3	Ankyrin-2 OS=Mus musculus OX=10090 GN=Ank2 PE=1 SV=2 ;Isoform 2 of Ankyrin-2 OS=Mus musculus OX=10090 GN=Ank2 ;Isoform 5 of Ankyrin-2 OS=Mus musculus OX=10090 GN=Ank2 ;	R.QSQGTTPDTTPARTPTEEGTPT(79.9663)SEQNPFLFQEGK.L	33082.0,17798.0,18682.0,29014.0,19263.0	28786.0,29427.0,31181.0,29624.0,28933.0	4.08025E7,3.9640118E7,3.9462934E7,3.9649534E7,4.0239163E7	4.2386942E7,3.7675369E7,4.1912442E7,4.1609293E7,4.1212845E7	0.000810783652962441, 0.00044898958171618, 0.000473406260163018, 0.000731761437599746, 0.000478712740620375	0.000679124245386704, 0.000781067333408201, 0.000743955696974182, 0.000711956341099091, 0.000702038405744617	0.000588731	0.000723628	0.000169334	3.96718e-05	1.22913	0.297641	0.150767	0.589379	no	3052	T	T3052	Ank2 T3052	109676
Ank2	Q8C8R3	Ankyrin-2 OS=Mus musculus OX=10090 GN=Ank2 PE=1 SV=2 ;Isoform 2 of Ankyrin-2 OS=Mus musculus OX=10090 GN=Ank2 ;Isoform 5 of Ankyrin-2 OS=Mus musculus OX=10090 GN=Ank2 ;	K.SDTQQS(79.9663)EDNNE.-	89052.0,59542.0,71601.0,61464.0,63808.0	71537.0,59973.0,80644.0,72249.0,71545.0	4.08025E7,3.9640118E7,3.9462934E7,3.9649534E7,4.0239163E7	4.2386942E7,3.7675369E7,4.1912442E7,4.1609293E7,4.1212845E7	0.00218251332638931, 0.00150206414622681, 0.00181438612749878, 0.00155018215346491, 0.00158571886795955	0.0016877131641155, 0.00159183576941211, 0.00192410645029941, 0.00173636692168742, 0.00173598789406555	0.00172697	0.0017352	0.000281491	0.00012093	1.00477	0.00685819	0.954256	0.984701	no	3893	S	S3893	Ank2 S3893	109676
Ank2	Q8C8R3	Ankyrin-2 OS=Mus musculus OX=10090 GN=Ank2 PE=1 SV=2 ;Isoform 2 of Ankyrin-2 OS=Mus musculus OX=10090 GN=Ank2 ;Isoform 3 of Ankyrin-2 OS=Mus musculus OX=10090 GN=Ank2 ;Isoform 5 of Ankyrin-2 OS=Mus musculus OX=10090 GN=Ank2 ;	R.GSPIVQEPEEASEPKEESS(79.9663)PRK.T	981538.0,1098342.0,870976.0,987990.0,981814.0	969754.0,995828.0,1039448.0,1122056.0,1102400.0	4.08025E7,3.9640118E7,3.9462934E7,3.9649534E7,4.0239163E7	4.2386942E7,3.7675369E7,4.1912442E7,4.1609293E7,4.1212845E7	0.0240558299123828, 0.0277078388111761, 0.022070736048161, 0.0249180734381393, 0.0243994637761228	0.0228786025658562, 0.0264318048218718, 0.0248004637859087, 0.0269664759744896, 0.0267489419864122	0.0246304	0.0255653	0.00203032	0.00172616	1.03796	0.0537452	0.455955	0.759957	no	3781	S	S3781	Ank2 S3781	109676
Ank2	Q8C8R3	Ankyrin-2 OS=Mus musculus OX=10090 GN=Ank2 PE=1 SV=2 ;Isoform 2 of Ankyrin-2 OS=Mus musculus OX=10090 GN=Ank2 ;Isoform 5 of Ankyrin-2 OS=Mus musculus OX=10090 GN=Ank2 ;	K.ARS(79.9663)YIETETESR.E	851401.0,836275.0,808820.0,781983.0,771921.0	839979.0,814000.0,768926.0,783673.0,794768.0	4.08025E7,3.9640118E7,3.9462934E7,3.9649534E7,4.0239163E7	4.2386942E7,3.7675369E7,4.1912442E7,4.1609293E7,4.1212845E7	0.0208663929906256, 0.0210966829109843, 0.0204956884351275, 0.019722375551753, 0.0191833264523917	0.0198169285248273, 0.0216056278042028, 0.0183460080899128, 0.0188340859336399, 0.0192844730811474	0.0202729	0.0195774	0.000801676	0.00125755	0.965695	-0.050361	0.332756	0.695203	no	3362	S	S3362	Ank2 S3362	109676
Ank2	Q8C8R3	Ankyrin-2 OS=Mus musculus OX=10090 GN=Ank2 PE=1 SV=2 ;Isoform 2 of Ankyrin-2 OS=Mus musculus OX=10090 GN=Ank2 ;Isoform 5 of Ankyrin-2 OS=Mus musculus OX=10090 GN=Ank2 ;	K.ETTKVGT(79.9663)PTDIHSEKELPITNDITDSSQK.Q	180122.0,183360.0,162772.0,168192.0,175631.0	191418.0,187597.0,180325.0,170575.0,159803.0	4.08025E7,3.9640118E7,3.9462934E7,3.9649534E7,4.0239163E7	4.2386942E7,3.7675369E7,4.1912442E7,4.1609293E7,4.1212845E7	0.00441448440659273, 0.00462561690658943, 0.00412468064336017, 0.00424196662689655, 0.00436467826132467	0.00451596626149629, 0.00497930093265974, 0.00430242170093549, 0.00409944480431331, 0.00387750469544143	0.00435429	0.00435493	0.000188869	0.000421822	1.00015	0.000212799	0.997629	0.9985	no	2232	T	T2232	Ank2 T2232	109676
Ank2	Q8C8R3	Ankyrin-2 OS=Mus musculus OX=10090 GN=Ank2 PE=1 SV=2 ;Isoform 2 of Ankyrin-2 OS=Mus musculus OX=10090 GN=Ank2 ;Isoform 5 of Ankyrin-2 OS=Mus musculus OX=10090 GN=Ank2 ;	R.TPTEEGT(79.9663)PTSEQNPFLFQEGK.L	481953.0,444560.0,496557.0,414167.0,376602.0	530778.0,596924.0,555122.0,387448.0,390784.0	4.08025E7,3.9640118E7,3.9462934E7,3.9649534E7,4.0239163E7	4.2386942E7,3.7675369E7,4.1912442E7,4.1609293E7,4.1212845E7	0.0118118497641076, 0.0112149010252694, 0.0125828708022571, 0.010445696537064, 0.00935909129123784	0.0125222055415085, 0.0158438793260392, 0.0132448021043489, 0.00931157373906834, 0.00948209229428349	0.0110829	0.0120809	0.0012426	0.00274465	1.09005	0.124396	0.488879	0.775439	no	3050	T	T3050	Ank2 T3050	109676
Ank2	Q8C8R3	Ankyrin-2 OS=Mus musculus OX=10090 GN=Ank2 PE=1 SV=2 ;Isoform 2 of Ankyrin-2 OS=Mus musculus OX=10090 GN=Ank2 ;Isoform 5 of Ankyrin-2 OS=Mus musculus OX=10090 GN=Ank2 ;	R.QSQGTTPDTTPARTPTEEGT(79.9663)PTSEQNPFLFQEGK.L	34758.0,22342.0,22526.0,34788.0,27635.0	29411.0,32415.0,34033.0,25969.0,27154.0	4.08025E7,3.9640118E7,3.9462934E7,3.9649534E7,4.0239163E7	4.2386942E7,3.7675369E7,4.1912442E7,4.1609293E7,4.1212845E7	0.000851859567428466, 0.000563620925649111, 0.00057081412142341, 0.000877387360971254, 0.000686768758087737	0.000693869352500117, 0.000860376443824611, 0.000812002316639054, 0.000624115386916091, 0.000658872252085485	0.00071009	0.000729847	0.000149568	0.00010161	1.02782	0.0395922	0.813945	0.933131	no	3050	T	T3050	Ank2 T3050	109676
Ank2	Q8C8R3	Ankyrin-2 OS=Mus musculus OX=10090 GN=Ank2 PE=1 SV=2 ;Isoform 2 of Ankyrin-2 OS=Mus musculus OX=10090 GN=Ank2 ;Isoform 5 of Ankyrin-2 OS=Mus musculus OX=10090 GN=Ank2 ;	R.LLRDPDGS(79.9663)AEDDSLEQTSLMESSGK.S	189645.0,197637.0,159761.0,171599.0,192953.0	190082.0,149882.0,171331.0,184711.0,197187.0	4.08025E7,3.9640118E7,3.9462934E7,3.9649534E7,4.0239163E7	4.2386942E7,3.7675369E7,4.1912442E7,4.1609293E7,4.1212845E7	0.00464787696832302, 0.00498578233293856, 0.00404838119740413, 0.00432789449681805, 0.00479515441213327	0.00448444712053066, 0.00397824902524511, 0.00408783148450286, 0.00443917660413024, 0.00478460052927673	0.00456102	0.00435486	0.000374143	0.0003247	0.9548	-0.0667292	0.379838	0.719251	no	2475	S	S2475	Ank2 S2475	109676
Ank2	Q8C8R3	Ankyrin-2 OS=Mus musculus OX=10090 GN=Ank2 PE=1 SV=2 ;Isoform 2 of Ankyrin-2 OS=Mus musculus OX=10090 GN=Ank2 ;Isoform 5 of Ankyrin-2 OS=Mus musculus OX=10090 GN=Ank2 ;	K.TQSESETQESLTPS(79.9663)EVTKPFPPSDASVK.T	139620.0,96645.0,113524.0,101144.0,104867.0	143040.0,178436.0,134935.0,99226.0,104823.0	4.08025E7,3.9640118E7,3.9462934E7,3.9649534E7,4.0239163E7	4.2386942E7,3.7675369E7,4.1912442E7,4.1609293E7,4.1212845E7	0.00342184915140004, 0.00243806035087988, 0.00287672477672339, 0.00255095053576166, 0.00260609297464761	0.00337462419440402, 0.00473614472097141, 0.00321944972807836, 0.00238470766614564, 0.00254345459528455	0.00277874	0.00325168	0.000394001	0.000931801	1.1702	0.226755	0.340502	0.698257	no	2335	S	S2335	Ank2 S2335	109676
Ank2	Q8C8R3	Ankyrin-2 OS=Mus musculus OX=10090 GN=Ank2 PE=1 SV=2 ;Isoform 2 of Ankyrin-2 OS=Mus musculus OX=10090 GN=Ank2 ;Isoform 3 of Ankyrin-2 OS=Mus musculus OX=10090 GN=Ank2 ;Isoform 5 of Ankyrin-2 OS=Mus musculus OX=10090 GN=Ank2 ;	R.RYVSS(79.9663)DGTEKEEVTMQGMPQEPVNIEDGDNYSK.V	101110.0,52470.0,86062.0,79658.0,87132.0	99530.0,81614.0,101076.0,75782.0,72088.0	4.08025E7,3.9640118E7,3.9462934E7,3.9649534E7,4.0239163E7	4.2386942E7,3.7675369E7,4.1912442E7,4.1609293E7,4.1212845E7	0.00247803443416457, 0.00132365902644387, 0.00218083125801037, 0.00200905261585168, 0.0021653531908703	0.0023481288175967, 0.00216624288404448, 0.00241159892329824, 0.00182127583854885, 0.00174916339796488	0.00203139	0.00209928	0.000430451	0.000301588	1.03342	0.0474315	0.78087	0.914271	no	3851	S	S3851	Ank2 S3851	109676
Ank2	Q8C8R3	Ankyrin-2 OS=Mus musculus OX=10090 GN=Ank2 PE=1 SV=2 ;Isoform 2 of Ankyrin-2 OS=Mus musculus OX=10090 GN=Ank2 ;Isoform 5 of Ankyrin-2 OS=Mus musculus OX=10090 GN=Ank2 ;	R.SKS(79.9663)ESDASSLDAK.T	154865.0,127814.0,147526.0,131145.0,143592.0	139897.0,143773.0,160560.0,146048.0,151013.0	4.08025E7,3.9640118E7,3.9462934E7,3.9649534E7,4.0239163E7	4.2386942E7,3.7675369E7,4.1912442E7,4.1609293E7,4.1212845E7	0.00379547821824643, 0.00322435972566984, 0.00373834342879827, 0.00330760507803194, 0.00356846388678611	0.00330047399975209, 0.00381610064655239, 0.00383084335672925, 0.00350998513721442, 0.00366422167651857	0.00352685	0.00362432	0.000254062	0.000223032	1.02764	0.0393321	0.537448	0.794948	no	3343	S	S3343	Ank2 S3343	109676
Ank2	Q8C8R3	Ankyrin-2 OS=Mus musculus OX=10090 GN=Ank2 PE=1 SV=2 ;Isoform 2 of Ankyrin-2 OS=Mus musculus OX=10090 GN=Ank2 ;Isoform 5 of Ankyrin-2 OS=Mus musculus OX=10090 GN=Ank2 ;	K.ETTKVGTPTDIHSEKELPIT(79.9663)NDITDSSQK.Q	500566.0,501897.0,446015.0,516990.0,525577.0	520812.0,561418.0,498536.0,491879.0,507141.0	4.08025E7,3.9640118E7,3.9462934E7,3.9649534E7,4.0239163E7	4.2386942E7,3.7675369E7,4.1912442E7,4.1609293E7,4.1212845E7	0.012268022792721, 0.0126613397064055, 0.0113021246722304, 0.0130389930938406, 0.0130613303263788	0.0122870859615209, 0.0149014598901473, 0.0118947018167064, 0.0118213736532365, 0.0123054110921	0.0124664	0.012642	0.0007271	0.00128221	1.01409	0.0201849	0.79836	0.924359	no	2245	T	T2245	Ank2 T2245	109676
Ank2	Q8C8R3	Ankyrin-2 OS=Mus musculus OX=10090 GN=Ank2 PE=1 SV=2 ;Isoform 2 of Ankyrin-2 OS=Mus musculus OX=10090 GN=Ank2 ;Isoform 5 of Ankyrin-2 OS=Mus musculus OX=10090 GN=Ank2 ;	K.HSPGS(79.9663)PSTK.N	25013.0,31989.0,30870.0,26045.0,25727.0	26221.0,33502.0,27557.0,26302.0,28616.0	4.08025E7,3.9640118E7,3.9462934E7,3.9649534E7,4.0239163E7	4.2386942E7,3.7675369E7,4.1912442E7,4.1609293E7,4.1212845E7	0.000613026162612585, 0.000806985488791936, 0.000782253037749297, 0.000656880355769125, 0.000639352264857	0.00061861032579326, 0.000889228185130715, 0.000657489725843223, 0.0006321184068184, 0.000694346629066739	0.000699699	0.000698359	8.84773e-05	0.000110527	0.998084	-0.00276723	0.983648	0.995666	no	1842	S	S1842	Ank2 S1842	109676
Ank2	Q8C8R3	Ankyrin-2 OS=Mus musculus OX=10090 GN=Ank2 PE=1 SV=2 ;Isoform 2 of Ankyrin-2 OS=Mus musculus OX=10090 GN=Ank2 ;Isoform 5 of Ankyrin-2 OS=Mus musculus OX=10090 GN=Ank2 ;	R.SKSES(79.9663)DASSLDAK.T	75343.0,71706.0,75185.0,73236.0,92874.0	81039.0,80444.0,98065.0,69725.0,90127.0	4.08025E7,3.9640118E7,3.9462934E7,3.9649534E7,4.0239163E7	4.2386942E7,3.7675369E7,4.1912442E7,4.1609293E7,4.1212845E7	0.00184652901170271, 0.0018089249885684, 0.00190520552779983, 0.00184708349914024, 0.00230804999597034	0.00191188597658213, 0.00213518811189348, 0.00233975868072779, 0.00167570739546091, 0.0021868667402117	0.00194316	0.00204988	0.000206865	0.000259384	1.05492	0.0771368	0.493422	0.778597	no	3345	S	S3345	Ank2 S3345	109676
Ank2	Q8C8R3	Ankyrin-2 OS=Mus musculus OX=10090 GN=Ank2 PE=1 SV=2 ;Isoform 2 of Ankyrin-2 OS=Mus musculus OX=10090 GN=Ank2 ;Isoform 3 of Ankyrin-2 OS=Mus musculus OX=10090 GN=Ank2 ;Isoform 5 of Ankyrin-2 OS=Mus musculus OX=10090 GN=Ank2 ;	K.TEGDSPAAALS(79.9663)PQMHQEPVQQDFSGK.T	243666.0,230392.0,228630.0,201150.0,171860.0	236484.0,295422.0,235686.0,204068.0,222574.0	4.08025E7,3.9640118E7,3.9462934E7,3.9649534E7,4.0239163E7	4.2386942E7,3.7675369E7,4.1912442E7,4.1609293E7,4.1212845E7	0.00597183996078672, 0.00581209167944455, 0.00579353780436092, 0.00507319959926893, 0.00427096358838279	0.00557917105697316, 0.00784125034050761, 0.00562329439072054, 0.00490438518145454, 0.00540059779905998	0.00538433	0.00586974	0.000712739	0.00113842	1.09015	0.124531	0.446685	0.758227	no	3692	S	S3692	Ank2 S3692	109676
Ank2	Q8C8R3	Ankyrin-2 OS=Mus musculus OX=10090 GN=Ank2 PE=1 SV=2 ;Isoform 2 of Ankyrin-2 OS=Mus musculus OX=10090 GN=Ank2 ;Isoform 5 of Ankyrin-2 OS=Mus musculus OX=10090 GN=Ank2 ;	K.TQSESETQESLT(79.9663)PSEVTKPFPPSDASVK.T	180175.0,139316.0,190273.0,159010.0,126525.0	197588.0,257102.0,203640.0,151071.0,180690.0	4.08025E7,3.9640118E7,3.9462934E7,3.9649534E7,4.0239163E7	4.2386942E7,3.7675369E7,4.1912442E7,4.1609293E7,4.1212845E7	0.00441578334660866, 0.00351452031500007, 0.0048215624312171, 0.00401038761262617, 0.00314432484592187	0.0046615299589199, 0.00682414019621148, 0.00485870043076946, 0.00363070336234744, 0.00438431270639045	0.00398132	0.00487188	0.000673438	0.0011868	1.22369	0.291233	0.192215	0.610275	no	2333	T	T2333	Ank2 T2333	109676
Ank2	Q8C8R3	Ankyrin-2 OS=Mus musculus OX=10090 GN=Ank2 PE=1 SV=2 ;Isoform 2 of Ankyrin-2 OS=Mus musculus OX=10090 GN=Ank2 ;Isoform 5 of Ankyrin-2 OS=Mus musculus OX=10090 GN=Ank2 ;	R.TPTEEGTPT(79.9663)SEQNPFLFQEGK.L	155808.0,147362.0,161722.0,130928.0,134189.0	176015.0,196191.0,177986.0,160288.0,144800.0	4.08025E7,3.9640118E7,3.9462934E7,3.9649534E7,4.0239163E7	4.2386942E7,3.7675369E7,4.1912442E7,4.1609293E7,4.1212845E7	0.00381858954720912, 0.00371749650190244, 0.00409807339717822, 0.00330213212594125, 0.0033347860640143	0.00415257604570766, 0.00520740752399797, 0.00424661488347541, 0.00385221637868252, 0.00351346770648811	0.00365422	0.00419446	0.000336909	0.000634708	1.14784	0.198922	0.14302	0.575793	no	3052	T	T3052	Ank2 T3052	109676
Ank2	Q8C8R3	Ankyrin-2 OS=Mus musculus OX=10090 GN=Ank2 PE=1 SV=2 ;Isoform 2 of Ankyrin-2 OS=Mus musculus OX=10090 GN=Ank2 ;Isoform 3 of Ankyrin-2 OS=Mus musculus OX=10090 GN=Ank2 ;Isoform 5 of Ankyrin-2 OS=Mus musculus OX=10090 GN=Ank2 ;	K.TQDQQEYYVTT(79.9663)PGAEVEDPQKATAVPDSLCK.T	220674.0,223102.0,255788.0,200582.0,184722.0	235038.0,299786.0,236150.0,217736.0,229612.0	4.08025E7,3.9640118E7,3.9462934E7,3.9649534E7,4.0239163E7	4.2386942E7,3.7675369E7,4.1912442E7,4.1609293E7,4.1212845E7	0.0054083450768948, 0.00562818708057327, 0.00648172789179842, 0.00505887408411912, 0.00459060244369397	0.00554505677715557, 0.00795708198637683, 0.00563436508901104, 0.0052328694938412, 0.00557136979987671	0.00543355	0.00598815	0.000705007	0.00111157	1.10207	0.140216	0.378517	0.719251	no	3718	T	T3718	Ank2 T3718	109676
Ank2	Q8C8R3	Ankyrin-2 OS=Mus musculus OX=10090 GN=Ank2 PE=1 SV=2 ;Isoform 2 of Ankyrin-2 OS=Mus musculus OX=10090 GN=Ank2 ;Isoform 5 of Ankyrin-2 OS=Mus musculus OX=10090 GN=Ank2 ;	K.VGT(79.9663)PTDIHSEKELPITNDITDSSQK.Q	21724.0,17214.0,15065.0,18606.0,19803.0	23711.0,17472.0,24221.0,18917.0,12399.0	4.08025E7,3.9640118E7,3.9462934E7,3.9649534E7,4.0239163E7	4.2386942E7,3.7675369E7,4.1912442E7,4.1609293E7,4.1212845E7	0.000532418356718338, 0.000434257032231842, 0.000381750632124819, 0.00046926150506586, 0.000492132502855489	0.000559393975625795, 0.00046375126412166, 0.000577895222616711, 0.000454634016492422, 0.000300852804507915	0.000461964	0.000471305	5.72911e-05	0.000110125	1.02022	0.0288819	0.871886	0.96072	no	2232	T	T2232	Ank2 T2232	109676
Ank2	Q8C8R3	Ankyrin-2 OS=Mus musculus OX=10090 GN=Ank2 PE=1 SV=2 ;Isoform 2 of Ankyrin-2 OS=Mus musculus OX=10090 GN=Ank2 ;Isoform 3 of Ankyrin-2 OS=Mus musculus OX=10090 GN=Ank2 ;Isoform 5 of Ankyrin-2 OS=Mus musculus OX=10090 GN=Ank2 ;	K.TQDQQEYYVTT(79.9663)PGAEVEDPQK.A	154806.0,177902.0,177066.0,195048.0,146802.0	177160.0,263602.0,192978.0,141984.0,152888.0	4.08025E7,3.9640118E7,3.9462934E7,3.9649534E7,4.0239163E7	4.2386942E7,3.7675369E7,4.1912442E7,4.1609293E7,4.1212845E7	0.00379403222841738, 0.00448792811363478, 0.0044868939547171, 0.00491930119531796, 0.0036482369178504	0.00417958908193943, 0.0069966667081615, 0.00460431296272357, 0.00341231464807633, 0.00370971720103283	0.00426728	0.00458052	0.000531325	0.00142496	1.07341	0.102195	0.664114	0.869375	no	3718	T	T3718	Ank2 T3718	109676
Ank2	Q8C8R3	Ankyrin-2 OS=Mus musculus OX=10090 GN=Ank2 PE=1 SV=2 ;Isoform 2 of Ankyrin-2 OS=Mus musculus OX=10090 GN=Ank2 ;Isoform 3 of Ankyrin-2 OS=Mus musculus OX=10090 GN=Ank2 ;Isoform 5 of Ankyrin-2 OS=Mus musculus OX=10090 GN=Ank2 ;	R.GSPIVQEPEEASEPKEESS(79.9663)PR.K	1598274.0,1734262.0,1550394.0,1610350.0,1672876.0	1500632.0,1559398.0,1691082.0,1745928.0,1681662.0	4.08025E7,3.9640118E7,3.9462934E7,3.9649534E7,4.0239163E7	4.2386942E7,3.7675369E7,4.1912442E7,4.1609293E7,4.1212845E7	0.0391709821702102, 0.0437501724893957, 0.0392873474638252, 0.0406146009181344, 0.0415733299422754	0.0354031673245029, 0.0413903842587448, 0.0403479711346812, 0.0419600496456405, 0.0408043171977086	0.0408793	0.0399812	0.00188721	0.00263021	0.97803	-0.032049	0.554001	0.803959	no	3781	S	S3781	Ank2 S3781	109676
Ank2	Q8C8R3	Ankyrin-2 OS=Mus musculus OX=10090 GN=Ank2 PE=1 SV=2 ;Isoform 2 of Ankyrin-2 OS=Mus musculus OX=10090 GN=Ank2 ;Isoform 5 of Ankyrin-2 OS=Mus musculus OX=10090 GN=Ank2 ;	K.TQSESETQESLTPSEVT(79.9663)KPFPPSDASVK.T	183596.0,115311.0,154262.0,155963.0,126018.0	154268.0,182663.0,189504.0,133299.0,148796.0	4.08025E7,3.9640118E7,3.9462934E7,3.9649534E7,4.0239163E7	4.2386942E7,3.7675369E7,4.1912442E7,4.1609293E7,4.1212845E7	0.00449962624839164, 0.00290894694107621, 0.00390903524811409, 0.00393353929456018, 0.00313172518026779	0.00363951709467505, 0.00484834003881953, 0.00452142588112618, 0.00320358723711071, 0.00361042776833291	0.00367657	0.00396466	0.000648767	0.00068944	1.07836	0.108835	0.515494	0.786413	no	2338	T	T2338	Ank2 T2338	109676
Ank3	G5E8K5-2	Isoform 2 of Ankyrin-3 OS=Mus musculus OX=10090 GN=Ank3 ;Isoform 3 of Ankyrin-3 OS=Mus musculus OX=10090 GN=Ank3 ;	K.MNVPETMNEVLDMS(79.9663)DDEGEDAITGDTDKYLGPQDLK.E	45891.0,61186.0,55815.0,60512.0,69794.0	60756.0,46304.0,60399.0,54712.0,55133.0	4527012.0,4707346.0,4497481.0,4820399.0,4535935.0	4786048.0,4326913.0,4743137.0,4966058.0,4891503.0	0.0101371500671966, 0.0129979823025543, 0.0124102803324794, 0.0125533176817936, 0.0153869047947116	0.012694398384638, 0.010701393811246, 0.0127339775342774, 0.0110171890863941, 0.0112711777954547	0.0126971	0.0116836	0.00186962	0.00096228	0.920179	-0.120014	0.322678	0.689884	no	830	S	S830	Ank3 S830	11735
Ankib1	Q6ZPS6	Ankyrin repeat and IBR domain-containing protein 1 OS=Mus musculus OX=10090 GN=Ankib1 PE=1 SV=2 ;	R.GVAPADS(79.9663)PDAPR.R	129616.0,110178.0,122031.0,127093.0,109134.0	108217.0,108143.0,120487.0,125070.0,124787.0	104059.0,97006.0,101872.0,96421.0,100498.0	110128.0,99251.0,112120.0,106848.0,104480.0	1.24560105324864, 1.13578541533513, 1.19788558190671, 1.31810497713154, 1.08593205834942	0.98264746476827, 1.08959103686613, 1.07462540135569, 1.17054132973944, 1.19436255742726	1.19666	1.10235	0.0909835	0.0842266	0.921191	-0.118428	0.127611	0.56056	no	738	S	S738	Ankib1 S738	70797
Anp32a	O35381	Acidic leucine-rich nuclear phosphoprotein 32 family member A OS=Mus musculus OX=10090 GN=Anp32a PE=1 SV=1 ;	R.NRTPS(79.9663)DVKELVLDNCK.S	180200.0,178623.0,173325.0,199205.0,206122.0	184505.0,239778.0,186888.0,216483.0,229729.0	7957553.0,7719144.0,7924874.0,8296365.0,7752694.0	8757616.0,1.0460389E7,9061495.0,9050869.0,8935285.0	0.0226451523477129, 0.023140260111743, 0.0218710101889317, 0.0240111181222138, 0.0265871450620907	0.0210679481721966, 0.0229224744892374, 0.0206244113140271, 0.0239184767783071, 0.025710315899269	0.0236509	0.0228487	0.00181601	0.00208909	0.966081	-0.0497837	0.535458	0.794948	no	17	S	S17	Anp32a S17	11737
Anp32b	Q9EST5	Acidic leucine-rich nuclear phosphoprotein 32 family member B OS=Mus musculus OX=10090 GN=Anp32b PE=1 SV=1 ;	K.RET(79.9663)DDEGEDD.-	14089.0,11098.0,10271.0,14483.0,11377.0	15577.0,25266.0,18003.0,17576.0,17192.0	4187348.0,4093577.0,4290633.0,4241820.0,4025696.0	4704798.0,6076793.0,4935003.0,4718536.0,4689799.0	0.00336465944554883, 0.00271107640090806, 0.00239381928027869, 0.00341433629904145, 0.00282609516466221	0.003310875408466, 0.00415778520018701, 0.00364802209846681, 0.00372488415898491, 0.00366582874873742	0.002942	0.00370148	0.000438464	0.000302268	1.25815	0.331306	0.0150089	0.270653	up	265	T	T265	Anp32b T265	67628
Ap1g1	P22892	AP-1 complex subunit gamma-1 OS=Mus musculus OX=10090 GN=Ap1g1 PE=1 SV=3 ;	K.TFQLQLLS(79.9663)PSSSVVPAFNTGTITQVIK.V	30819.0,40460.0,40050.0,36403.0,41657.0	42477.0,42641.0,39528.0,43642.0,43943.0	2054805.0,2144122.0,2239313.0,1940596.0,2106851.0	2173890.0,2414935.0,2186317.0,2032901.0,2079036.0	0.0149985035076321, 0.0188701948862984, 0.0178849495358621, 0.0187586700168402, 0.0197721623408585	0.0195396271200475, 0.0176572040241249, 0.0180797203699189, 0.021467843244703, 0.0211362381411385	0.0180569	0.0195761	0.00183572	0.00172738	1.08414	0.116545	0.214803	0.626782	no	764	S	S764	Ap1g1 S764	11765
Ap1g1	P22892	AP-1 complex subunit gamma-1 OS=Mus musculus OX=10090 GN=Ap1g1 PE=1 SV=3 ;	K.NLIMSGYS(79.9663)PEHDVSGISDPFLQVR.I	61937.0,61043.0,54803.0,57078.0,56891.0	60911.0,44993.0,63099.0,56146.0,51046.0	2054805.0,2144122.0,2239313.0,1940596.0,2106851.0	2173890.0,2414935.0,2186317.0,2032901.0,2079036.0	0.0301425196064833, 0.0284699284835471, 0.024473130821819, 0.0294126134445294, 0.0270028587688451	0.0280193570051843, 0.0186311432812891, 0.0288608650987025, 0.0276186592460725, 0.0245527253977324	0.0279002	0.0255366	0.00224666	0.00418937	0.915282	-0.127712	0.307944	0.682181	no	232	S	S232	Ap1g1 S232	11765
Ap1s1	P61967	AP-1 complex subunit sigma-1A OS=Mus musculus OX=10090 GN=Ap1s1 PE=1 SV=1 ;	K.AIEQADLLQEEDES(79.9663)PRSVLEEMGLA.-	41758.0,40845.0,42266.0,47247.0,46215.0	45676.0,33083.0,43798.0,40404.0,51642.0	503364.0,491549.0,494210.0,458804.0,488860.0	525163.0,504810.0,510910.0,511045.0,497613.0	0.0829578595211418, 0.0830944626069832, 0.0855223487990935, 0.102978613961517, 0.0945362680522031	0.0869749011259361, 0.0655355480279709, 0.0857254702393768, 0.0790615307849602, 0.103779443061174	0.0898179	0.0842154	0.00874906	0.0138577	0.937623	-0.0929195	0.470485	0.769219	no	147	S	S147	Ap1s1 S147	11769
Ap3b2	Q9JME5	AP-3 complex subunit beta-2 OS=Mus musculus OX=10090 GN=Ap3b2 PE=1 SV=2 ;	R.TQFLSPTQNESLLEENPEKAFYGS(79.9663)EEDEAKGPGSEEAATAALPAR.K	21916.0,17501.0,22787.0,22262.0,16499.0	19965.0,17095.0,18107.0,14746.0,16627.0	5226764.0,5583447.0,5595219.0,5185025.0,5617854.0	5513951.0,4858612.0,5390925.0,5508345.0,5348484.0	0.00419303416033324, 0.00313444365102776, 0.00407258411154237, 0.00429351835333484, 0.00293688657626204	0.00362081563655535, 0.00351849458240337, 0.00335879278602466, 0.00267702912580821, 0.00310873137135682	0.00372609	0.00325677	0.000638936	0.00037731	0.874045	-0.194221	0.203432	0.616436	no	272	S	S272	Ap3b2 S272	11775
Ap3b2	Q9JME5	AP-3 complex subunit beta-2 OS=Mus musculus OX=10090 GN=Ap3b2 PE=1 SV=2 ;	K.AFYGS(79.9663)EEDEAKGPGSEEAATAALPAR.K	397851.0,466298.0,358943.0,365236.0,405019.0	391378.0,350598.0,369278.0,397528.0,380717.0	5226764.0,5583447.0,5595219.0,5185025.0,5617854.0	5513951.0,4858612.0,5390925.0,5508345.0,5348484.0	0.0761180340264072, 0.0835143594987111, 0.0641517338284703, 0.0704405475383436, 0.0720949672241393	0.0709795933986356, 0.0721601148640805, 0.0684999327573654, 0.0721683191593845, 0.071182226589815	0.0732639	0.070998	0.00716916	0.00149956	0.969072	-0.0453239	0.524252	0.792348	no	272	S	S272	Ap3b2 S272	11775
Ap3d1	O54774	AP-3 complex subunit delta-1 OS=Mus musculus OX=10090 GN=Ap3d1 PE=1 SV=1 ;	R.RHSSLPTES(79.9663)DEDIAPAQR.V	25114.0,30583.0,25957.0,24878.0,26507.0	25881.0,27492.0,27086.0,24289.0,27125.0	4419256.0,4650864.0,4420504.0,4274354.0,4566134.0	4519989.0,4305332.0,4380767.0,4495484.0,4350378.0	0.00568285702389724, 0.00657576742729953, 0.00587195487211413, 0.00582029471587987, 0.00580512967862967	0.0057258988904619, 0.00638557026496447, 0.00618293554530519, 0.00540297774388698, 0.00623509037605468	0.0059512	0.00598649	0.000355965	0.000408672	1.00593	0.00853069	0.887892	0.968785	no	760	S	S760	Ap3d1 S760	11776
Ap3d1	O54774	AP-3 complex subunit delta-1 OS=Mus musculus OX=10090 GN=Ap3d1 PE=1 SV=1 ;	R.HSSLPT(79.9663)ES(79.9663)DEDIAPAQR.V	108583.0,116876.0,113437.0,104018.0,103462.0	104831.0,113232.0,104354.0,111780.0,106684.0	4419256.0,4650864.0,4420504.0,4274354.0,4566134.0	4519989.0,4305332.0,4380767.0,4495484.0,4350378.0	0.0245704254290767, 0.0251299543482673, 0.0256615535242135, 0.0243353732517241, 0.0226585553555809	0.023192755557591, 0.0263004107464883, 0.0238209427709805, 0.0248649533620851, 0.0245229265135122	0.0244712	0.0245404	0.00113632	0.00117655	1.00283	0.00407541	0.926935	0.981291	no	758760	T, S	T758,S760	Ap3d1 T758,S760	11776
Ap3d1	O54774	AP-3 complex subunit delta-1 OS=Mus musculus OX=10090 GN=Ap3d1 PE=1 SV=1 ;	R.RHSS(79.9663)LPTES(79.9663)DEDIAPAQR.V	77036.0,86087.0,75801.0,74931.0,89655.0	79848.0,92321.0,90481.0,83770.0,75169.0	4419256.0,4650864.0,4420504.0,4274354.0,4566134.0	4519989.0,4305332.0,4380767.0,4495484.0,4350378.0	0.0174318935132973, 0.0185098940755954, 0.0171475922202536, 0.0175303683316824, 0.0196347719974928	0.0176655297169971, 0.0214434101713875, 0.0206541457237968, 0.018634256066755, 0.0172787284231393	0.0180509	0.0191352	0.0010234	0.0018366	1.06007	0.0841589	0.290916	0.676864	no	755760	S, S	S755,S760	Ap3d1 S755,S760	11776
Ap3d1	O54774	AP-3 complex subunit delta-1 OS=Mus musculus OX=10090 GN=Ap3d1 PE=1 SV=1 ;	R.VDIITEEMPENALPS(79.9663)DEDDKDPNDPYR.A	114101.0,159729.0,137423.0,129972.0,157292.0	133102.0,114078.0,154957.0,122769.0,125779.0	4419256.0,4650864.0,4420504.0,4274354.0,4566134.0	4519989.0,4305332.0,4380767.0,4495484.0,4350378.0	0.0258190518947081, 0.0343439412547862, 0.0310876316365736, 0.0304074019138331, 0.0344475216890262	0.0294474167968108, 0.0264969112718833, 0.0353721163440101, 0.0273094065066186, 0.0289122002731717	0.0312211	0.0295076	0.00353638	0.00348737	0.945117	-0.0814347	0.462623	0.76234	no	784	S	S784	Ap3d1 S784	11776
Ap3d1	O54774	AP-3 complex subunit delta-1 OS=Mus musculus OX=10090 GN=Ap3d1 PE=1 SV=1 ;	R.HSSLPT(79.9663)ESDEDIAPAQR.V	45925.0,59000.0,47150.0,55973.0,62693.0	52323.0,27458.0,43444.0,64598.0,53716.0	4419256.0,4650864.0,4420504.0,4274354.0,4566134.0	4519989.0,4305332.0,4380767.0,4495484.0,4350378.0	0.0103920207383324, 0.0126858149367515, 0.0106662045775776, 0.0130950782270257, 0.0137299956593477	0.0115759131272222, 0.00637767308072873, 0.00991698485676138, 0.014369531734514, 0.0123474327977937	0.0121138	0.0109175	0.00149685	0.00300024	0.901244	-0.150011	0.455998	0.759957	no	758	T	T758	Ap3d1 T758	11776
Ap3d1	O54774	AP-3 complex subunit delta-1 OS=Mus musculus OX=10090 GN=Ap3d1 PE=1 SV=1 ;	R.HSSLPTES(79.9663)DEDIAPAQR.V	1212374.0,1508105.0,1252946.0,1292758.0,1304278.0	1255984.0,1295457.0,1240401.0,1273887.0,1216428.0	4419256.0,4650864.0,4420504.0,4274354.0,4566134.0	4519989.0,4305332.0,4380767.0,4495484.0,4350378.0	0.274338938500055, 0.324263405681181, 0.283439625888813, 0.302445234999254, 0.285641639075857	0.277873242611874, 0.300895958778556, 0.283146992296098, 0.283370377917039, 0.279614323169159	0.294026	0.28498	0.0197176	0.00920007	0.969235	-0.045081	0.390485	0.729258	no	760	S	S760	Ap3d1 S760	11776
Apba1	B2RUJ5	Amyloid-beta A4 precursor protein-binding family A member 1 OS=Mus musculus OX=10090 GN=Apba1 PE=1 SV=2 ;Isoform 3 of Amyloid-beta A4 precursor protein-binding family A member 1 OS=Mus musculus OX=10090 GN=Apba1 ;	R.MDSY(79.9663)EQEEDIDQIVAEVK.Q	97281.0,86738.0,84964.0,99690.0,91677.0	113281.0,84540.0,108742.0,85521.0,93431.0	546585.0,525459.0,486452.0,483848.0,547123.0	545937.0,471389.0,584122.0,485818.0,520898.0	0.177979637201899, 0.165070918948957, 0.174660603718352, 0.206035779831683, 0.167561955903883	0.207498301086023, 0.179342326613476, 0.186163164544393, 0.176035058396354, 0.179365250010559	0.178262	0.185681	0.0163778	0.0127411	1.04162	0.0588274	0.448446	0.758227	no	268	Y	Y268	Apba1 Y268	319924
Apba1	B2RUJ5	Amyloid-beta A4 precursor protein-binding family A member 1 OS=Mus musculus OX=10090 GN=Apba1 PE=1 SV=2 ;Isoform 3 of Amyloid-beta A4 precursor protein-binding family A member 1 OS=Mus musculus OX=10090 GN=Apba1 ;	R.S(79.9663)ASTESGFHNHTDTAEGDVLAAAR.D	196700.0,161695.0,141525.0,170006.0,150368.0	194677.0,179933.0,190013.0,154344.0,168810.0	546585.0,525459.0,486452.0,483848.0,547123.0	545937.0,471389.0,584122.0,485818.0,520898.0	0.35987083436245, 0.307721439731739, 0.290933123925896, 0.351362411335791, 0.274833995280769	0.356592427331359, 0.381708100952716, 0.325296770195267, 0.317699220695816, 0.324074962852612	0.316944	0.341074	0.0372901	0.0272774	1.07613	0.105856	0.279462	0.671928	no	82	S	S82	Apba1 S82	319924
Apba1	B2RUJ5	Amyloid-beta A4 precursor protein-binding family A member 1 OS=Mus musculus OX=10090 GN=Apba1 PE=1 SV=2 ;Isoform 3 of Amyloid-beta A4 precursor protein-binding family A member 1 OS=Mus musculus OX=10090 GN=Apba1 ;	R.APTPGGGHPDS(79.9663)PGLPAPAGQQQR.V	24423.0,28394.0,18593.0,20709.0,20936.0	23392.0,13838.0,22694.0,17350.0,19270.0	546585.0,525459.0,486452.0,483848.0,547123.0	545937.0,471389.0,584122.0,485818.0,520898.0	0.0446828947007327, 0.0540365661259965, 0.0382216539350234, 0.0428006316033134, 0.0382656185172256	0.0428474347772728, 0.0293557974411792, 0.0388514728087626, 0.0357129624674261, 0.0369938068489416	0.0436015	0.0367523	0.00648297	0.00493467	0.842914	-0.246543	0.099553	0.530563	no	317	S	S317	Apba1 S317	319924
Apba1	B2RUJ5	Amyloid-beta A4 precursor protein-binding family A member 1 OS=Mus musculus OX=10090 GN=Apba1 PE=1 SV=2 ;Isoform 3 of Amyloid-beta A4 precursor protein-binding family A member 1 OS=Mus musculus OX=10090 GN=Apba1 ;	R.MDS(79.9663)YEQEEDIDQIVAEVK.Q	447199.0,395640.0,375173.0,404543.0,418916.0	456742.0,391907.0,452817.0,378632.0,416486.0	546585.0,525459.0,486452.0,483848.0,547123.0	545937.0,471389.0,584122.0,485818.0,520898.0	0.818169177712524, 0.752941713815921, 0.77124361704752, 0.836095219986442, 0.765670607888903	0.836620342640268, 0.831387664964605, 0.775209630864785, 0.779370052159451, 0.799553847394308	0.788824	0.804428	0.0361538	0.0285856	1.01978	0.0282603	0.471845	0.769219	no	267	S	S267	Apba1 S267	319924
Apba1	B2RUJ5	Amyloid-beta A4 precursor protein-binding family A member 1 OS=Mus musculus OX=10090 GN=Apba1 PE=1 SV=2 ;Isoform 3 of Amyloid-beta A4 precursor protein-binding family A member 1 OS=Mus musculus OX=10090 GN=Apba1 ;	R.SNS(79.9663)QENVEASHPSQDGKR.Q	4450.0,4208.0,5241.0,4861.0,4369.0	3758.0,6159.0,7203.0,3485.0,3485.0	546585.0,525459.0,486452.0,483848.0,547123.0	545937.0,471389.0,584122.0,485818.0,520898.0	0.00814146015715762, 0.00800823660837477, 0.010773930418623, 0.0100465435426002, 0.00798540730329378	0.00688357814180024, 0.0130656421766312, 0.0123313280444839, 0.00717346825354351, 0.00669036932374476	0.00899112	0.00922888	0.0013221	0.00318257	1.02644	0.037655	0.88306	0.966533	no	573	S	S573	Apba1 S573	319924
Apba2	P98084	Amyloid-beta A4 precursor protein-binding family A member 2 OS=Mus musculus OX=10090 GN=Apba2 PE=1 SV=2 ;	R.SAS(79.9663)QDCIETTPGAQEGKK.Q	300858.0,260334.0,347508.0,267352.0,232580.0	298754.0,339532.0,295197.0,221409.0,265621.0	359378.0,346115.0,374065.0,364506.0,371829.0	350696.0,294936.0,356456.0,357516.0,339761.0	0.837163098464569, 0.752160409112578, 0.929004317431463, 0.73346392103285, 0.625502583176675	0.851888815384264, 1.15120568530122, 0.828144287092937, 0.619298157285268, 0.781787786120243	0.775459	0.846465	0.114211	0.193015	1.09157	0.1264	0.503582	0.783882	no	481	S	S481	Apba2 S481	11784
Apba2	P98084	Amyloid-beta A4 precursor protein-binding family A member 2 OS=Mus musculus OX=10090 GN=Apba2 PE=1 SV=2 ;	R.S(79.9663)ASQDCIETTPGAQEGK.K	184048.0,178555.0,259567.0,174521.0,171463.0	231775.0,254174.0,228399.0,148405.0,177374.0	359378.0,346115.0,374065.0,364506.0,371829.0	350696.0,294936.0,356456.0,357516.0,339761.0	0.512129290051144, 0.515883449142626, 0.693908812639515, 0.478787729145748, 0.461134015905161	0.660900038780026, 0.861793745083679, 0.640749489418049, 0.415100303203213, 0.522055209397194	0.532369	0.62012	0.0931691	0.16744	1.16483	0.220121	0.343759	0.700017	no	479	S	S479	Apba2 S479	11784
Apba2	P98084	Amyloid-beta A4 precursor protein-binding family A member 2 OS=Mus musculus OX=10090 GN=Apba2 PE=1 SV=2 ;	R.SAS(79.9663)QDCIETTPGAQEGK.K	275096.0,278705.0,389209.0,274010.0,239877.0	348070.0,389393.0,333040.0,252798.0,304144.0	359378.0,346115.0,374065.0,364506.0,371829.0	350696.0,294936.0,356456.0,357516.0,339761.0	0.765478131660814, 0.805238143391647, 1.04048494245653, 0.751729738330782, 0.645127195565704	0.992512033213952, 1.32026270106057, 0.934308862804947, 0.707095626489444, 0.895170428624827	0.801612	0.96987	0.146078	0.223149	1.2099	0.274888	0.201823	0.616219	no	481	S	S481	Apba2 S481	11784
Apc	Q61315	Adenomatous polyposis coli protein OS=Mus musculus OX=10090 GN=Apc PE=1 SV=1 ;Isoform 2 of Adenomatous polyposis coli protein OS=Mus musculus OX=10090 GN=Apc ;Isoform 3 of Adenomatous polyposis coli protein OS=Mus musculus OX=10090 GN=Apc ;Isoform 4 of Adenomatous polyposis coli protein OS=Mus musculus OX=10090 GN=Apc ;	R.QASS(79.9663)DSDSILSLK.S	203361.0,182923.0,192691.0,187282.0,212671.0	179227.0,273953.0,203295.0,229602.0,209589.0	283370.0,266125.0,284949.0,248108.0,275021.0	272312.0,247726.0,303797.0,258716.0,264432.0	0.717651833292162, 0.68735744480977, 0.676229781469667, 0.754840633917488, 0.773290039669698	0.658167836892976, 1.10587100264001, 0.669180406653127, 0.887467338703443, 0.792600744236704	0.721874	0.822657	0.0419017	0.18434	1.13961	0.188545	0.293364	0.676864	no	2130	S	S2130	Apc S2130	11789
Apc	Q61315	Adenomatous polyposis coli protein OS=Mus musculus OX=10090 GN=Apc PE=1 SV=1 ;Isoform 2 of Adenomatous polyposis coli protein OS=Mus musculus OX=10090 GN=Apc ;Isoform 3 of Adenomatous polyposis coli protein OS=Mus musculus OX=10090 GN=Apc ;Isoform 4 of Adenomatous polyposis coli protein OS=Mus musculus OX=10090 GN=Apc ;	R.S(79.9663)KTPPPPPQTVQAK.R	269212.0,216823.0,259319.0,249105.0,216107.0	258718.0,272002.0,292489.0,230554.0,239177.0	283370.0,266125.0,284949.0,248108.0,275021.0	272312.0,247726.0,303797.0,258716.0,264432.0	0.950037054028302, 0.81474119304838, 0.910054079852886, 1.004018411337, 0.785783631068173	0.950079320779106, 1.09799536584775, 0.962777775949071, 0.891147049274107, 0.904493404731651	0.892927	0.961299	0.0914999	0.0821008	1.07657	0.106443	0.249239	0.657097	no	1435	S	S1435	Apc S1435	11789
Apc	Q61315	Adenomatous polyposis coli protein OS=Mus musculus OX=10090 GN=Apc PE=1 SV=1 ;Isoform 2 of Adenomatous polyposis coli protein OS=Mus musculus OX=10090 GN=Apc ;Isoform 3 of Adenomatous polyposis coli protein OS=Mus musculus OX=10090 GN=Apc ;Isoform 4 of Adenomatous polyposis coli protein OS=Mus musculus OX=10090 GN=Apc ;	K.SPSEGPGATTS(79.9663)PR.G	69028.0,67669.0,71126.0,65890.0,68359.0	69397.0,58606.0,67020.0,65650.0,68220.0	283370.0,266125.0,284949.0,248108.0,275021.0	272312.0,247726.0,303797.0,258716.0,264432.0	0.243596711013869, 0.254275246594645, 0.249609579258043, 0.265569832492302, 0.248559200933747	0.254843708687094, 0.23657589433487, 0.220607840103754, 0.25375315017239, 0.257986930477401	0.252322	0.244754	0.00832116	0.0158731	0.970004	-0.0439371	0.38121	0.719372	no	2270	S	S2270	Apc S2270	11789
Apc	Q61315	Adenomatous polyposis coli protein OS=Mus musculus OX=10090 GN=Apc PE=1 SV=1 ;Isoform 2 of Adenomatous polyposis coli protein OS=Mus musculus OX=10090 GN=Apc ;Isoform 3 of Adenomatous polyposis coli protein OS=Mus musculus OX=10090 GN=Apc ;Isoform 4 of Adenomatous polyposis coli protein OS=Mus musculus OX=10090 GN=Apc ;	R.NSSSST(79.9663)SPVSK.K	133009.0,122945.0,164455.0,141777.0,140825.0	155363.0,164804.0,145975.0,131131.0,133871.0	283370.0,266125.0,284949.0,248108.0,275021.0	272312.0,247726.0,303797.0,258716.0,264432.0	0.469382785757137, 0.461982151244716, 0.57713836511095, 0.571432601931417, 0.512051806952924	0.570533065013661, 0.665267271097907, 0.480501782440248, 0.506853074413643, 0.506258697888304	0.518398	0.545883	0.0545175	0.0745459	1.05302	0.0745323	0.526137	0.792348	no	2243	T	T2243	Apc T2243	11789
Apc	Q61315	Adenomatous polyposis coli protein OS=Mus musculus OX=10090 GN=Apc PE=1 SV=1 ;Isoform 2 of Adenomatous polyposis coli protein OS=Mus musculus OX=10090 GN=Apc ;Isoform 3 of Adenomatous polyposis coli protein OS=Mus musculus OX=10090 GN=Apc ;Isoform 4 of Adenomatous polyposis coli protein OS=Mus musculus OX=10090 GN=Apc ;	K.QSVGSGS(79.9663)PVQTVGLETR.L	45595.0,39707.0,44092.0,42926.0,46568.0	47988.0,45056.0,46787.0,43629.0,44165.0	283370.0,266125.0,284949.0,248108.0,275021.0	272312.0,247726.0,303797.0,258716.0,264432.0	0.160902706708544, 0.149204321277595, 0.154736461612429, 0.173013365147436, 0.169325251526247	0.176224330914539, 0.181878365613622, 0.154007445761479, 0.1686366517726, 0.167018363889393	0.161436	0.169553	0.00988759	0.0105517	1.05028	0.0707705	0.245005	0.651768	no	2713	S	S2713	Apc S2713	11789
Apc	Q61315	Adenomatous polyposis coli protein OS=Mus musculus OX=10090 GN=Apc PE=1 SV=1 ;Isoform 2 of Adenomatous polyposis coli protein OS=Mus musculus OX=10090 GN=Apc ;Isoform 3 of Adenomatous polyposis coli protein OS=Mus musculus OX=10090 GN=Apc ;Isoform 4 of Adenomatous polyposis coli protein OS=Mus musculus OX=10090 GN=Apc ;	K.YSDEQLNSGRQS(79.9663)PSQNER.W	28795.0,16649.0,28371.0,25490.0,19479.0	25766.0,26972.0,22067.0,20601.0,22896.0	283370.0,266125.0,284949.0,248108.0,275021.0	272312.0,247726.0,303797.0,258716.0,264432.0	0.101616261424992, 0.0625608266791921, 0.0995651853489572, 0.102737517532687, 0.0708273186411219	0.0946194071506214, 0.108878357540186, 0.0726373203158688, 0.0796278544813618, 0.0865855872209112	0.0874614	0.0884697	0.0192156	0.0140243	1.01153	0.0165367	0.927037	0.981291	no	1040	S	S1040	Apc S1040	11789
Apc	Q61315	Adenomatous polyposis coli protein OS=Mus musculus OX=10090 GN=Apc PE=1 SV=1 ;Isoform 2 of Adenomatous polyposis coli protein OS=Mus musculus OX=10090 GN=Apc ;Isoform 3 of Adenomatous polyposis coli protein OS=Mus musculus OX=10090 GN=Apc ;Isoform 4 of Adenomatous polyposis coli protein OS=Mus musculus OX=10090 GN=Apc ;	K.SGAQT(79.9663)PKSPPEHYVQETPLVFSR.C	252621.0,246539.0,171876.0,227334.0,220420.0	215139.0,154842.0,221254.0,234425.0,218357.0	283370.0,266125.0,284949.0,248108.0,275021.0	272312.0,247726.0,303797.0,258716.0,264432.0	0.891488160355719, 0.926403006106153, 0.603181621974459, 0.916270333886856, 0.801466069863756	0.790045976673815, 0.625053486513325, 0.728295539455623, 0.906109401815118, 0.82575860712773	0.827762	0.775053	0.134863	0.105662	0.936323	-0.0949215	0.512025	0.786081	no	1367	T	T1367	Apc T1367	11789
Apex1	P28352	DNA-(apurinic or apyrimidinic site) lyase OS=Mus musculus OX=10090 GN=Apex1 PE=1 SV=2 ;	K.AAADDGEEPKS(79.9663)EPETK.K	33109.0,30927.0,34235.0,33393.0,34808.0	35276.0,48318.0,37948.0,41401.0,39907.0	1228805.0,1282499.0,1278238.0,1221077.0,1250129.0	1425248.0,1771546.0,1485664.0,1573959.0,1583031.0	0.0269440635414081, 0.0241146386858781, 0.026782962171364, 0.0273471697526036, 0.0278435265480602	0.0247507802150924, 0.0272744822883515, 0.0255427876020419, 0.0263037347224419, 0.0252092346896555	0.0266065	0.0258162	0.00145201	0.000992794	0.970298	-0.0435004	0.348221	0.700397	no	18	S	S18	Apex1 S18	11792
Api5	O35841	Apoptosis inhibitor 5 OS=Mus musculus OX=10090 GN=Api5 PE=1 SV=2 ;	R.TSEDTSS(79.9663)GSPPK.K	24998.0,33509.0,23273.0,25161.0,24011.0	31806.0,42269.0,31602.0,29767.0,35484.0	588931.0,609134.0,563883.0,610796.0,580186.0	695093.0,766630.0,679145.0,659291.0,645404.0	0.0424463986443234, 0.0550108843046029, 0.0412727462966608, 0.0411937864688046, 0.0413850041193686	0.0457579057766371, 0.0551361152055098, 0.0465320366048487, 0.0451500172154633, 0.0549795167058153	0.0442618	0.0495111	0.00603037	0.00508735	1.1186	0.161692	0.176184	0.600009	no	462	S	S462	Api5 S462	11800
Api5	O35841	Apoptosis inhibitor 5 OS=Mus musculus OX=10090 GN=Api5 PE=1 SV=2 ;	R.TSEDTSSGS(79.9663)PPK.K	9347.0,11934.0,12574.0,9274.0,10145.0	13056.0,17419.0,13839.0,12976.0,12772.0	588931.0,609134.0,563883.0,610796.0,580186.0	695093.0,766630.0,679145.0,659291.0,645404.0	0.0158711292154769, 0.0195917482852706, 0.0222989520875785, 0.0151834655105796, 0.0174857718042145	0.0187830980890327, 0.02272152146407, 0.0203770917845232, 0.0196817490303978, 0.0197891553197687	0.0180862	0.0202705	0.00290288	0.00148404	1.12077	0.164493	0.185099	0.610275	no	464	S	S464	Api5 S464	11800
Appl1	Q8K3H0	DCC-interacting protein 13-alpha OS=Mus musculus OX=10090 GN=Appl1 PE=1 SV=1 ;	R.VNQSALEAVTPSPS(79.9663)FQQR.H	75748.0,47148.0,82747.0,69405.0,50291.0	65493.0,99827.0,87621.0,60402.0,61882.0	1989621.0,2043245.0,1997494.0,1991469.0,2068612.0	2070202.0,1993231.0,2162859.0,2032893.0,2070825.0	0.0380715724251001, 0.0230750595254118, 0.0414254060337603, 0.0348511576127974, 0.0243114706866247	0.0316360432460214, 0.0500830059335822, 0.0405116560996348, 0.0297123360649085, 0.0298827761882342	0.0323469	0.0363652	0.00824617	0.00886029	1.12422	0.168928	0.479222	0.77293	no	403	S	S403	Appl1 S403	72993
Arfgap1	Q9EPJ9	ADP-ribosylation factor GTPase-activating protein 1 OS=Mus musculus OX=10090 GN=Arfgap1 PE=1 SV=2 ;Isoform 2 of ADP-ribosylation factor GTPase-activating protein 1 OS=Mus musculus OX=10090 GN=Arfgap1 ;	R.S(79.9663)SDSWDVWGSGSASNNK.N	170021.0,174836.0,197632.0,166276.0,167655.0	198076.0,238115.0,173719.0,174929.0,180167.0	879177.0,993208.0,922401.0,937333.0,933871.0	920894.0,845558.0,939848.0,1011032.0,961790.0	0.193386542186613, 0.17603160667252, 0.214258223917797, 0.177392666213608, 0.179526936803905	0.215090987670677, 0.281606938849848, 0.184837335398916, 0.173020240704547, 0.187324675864794	0.188119	0.208376	0.0161709	0.0437468	1.10768	0.147542	0.375455	0.719251	no	359	S	S359	Arfgap1 S359	228998
Arfgap1	Q9EPJ9	ADP-ribosylation factor GTPase-activating protein 1 OS=Mus musculus OX=10090 GN=Arfgap1 PE=1 SV=2 ;Isoform 2 of ADP-ribosylation factor GTPase-activating protein 1 OS=Mus musculus OX=10090 GN=Arfgap1 ;	R.DKVATLAEGKEWSLESSPAQNWT(79.9663)PPQPK.T	56452.0,59883.0,59040.0,68466.0,56836.0	62538.0,37182.0,48543.0,63252.0,55104.0	879177.0,993208.0,922401.0,937333.0,933871.0	920894.0,845558.0,939848.0,1011032.0,961790.0	0.0642100509908699, 0.0602925067055441, 0.0640068690298471, 0.0730434114663625, 0.0608606542017045	0.0679100960588298, 0.0439733288550283, 0.0516498412509257, 0.062561818023564, 0.057293172106177	0.0644827	0.0566777	0.00510547	0.00932535	0.878959	-0.186132	0.150182	0.589379	no	135	T	T135	Arfgap1 T135	228998
Arfgap1	Q9EPJ9	ADP-ribosylation factor GTPase-activating protein 1 OS=Mus musculus OX=10090 GN=Arfgap1 PE=1 SV=2 ;Isoform 2 of ADP-ribosylation factor GTPase-activating protein 1 OS=Mus musculus OX=10090 GN=Arfgap1 ;	K.SPSSDS(79.9663)WTCADASTGR.R	90710.0,114346.0,101623.0,108961.0,125660.0	102157.0,68901.0,86617.0,120393.0,130281.0	879177.0,993208.0,922401.0,937333.0,933871.0	920894.0,845558.0,939848.0,1011032.0,961790.0	0.103176038499642, 0.11512794902981, 0.110172256968499, 0.11624577391386, 0.134558199151703	0.110932420017939, 0.081485835389175, 0.0921606472535985, 0.11907931697513, 0.135456804499943	0.115856	0.107823	0.011657	0.0214415	0.930664	-0.103668	0.488736	0.775439	no	347	S	S347	Arfgap1 S347	228998
Arfgap1	Q9EPJ9	ADP-ribosylation factor GTPase-activating protein 1 OS=Mus musculus OX=10090 GN=Arfgap1 PE=1 SV=2 ;Isoform 2 of ADP-ribosylation factor GTPase-activating protein 1 OS=Mus musculus OX=10090 GN=Arfgap1 ;	K.EWSLESSPAQNWT(79.9663)PPQPK.T	103373.0,120791.0,95964.0,117210.0,119376.0	98878.0,92235.0,102066.0,100202.0,109147.0	879177.0,993208.0,922401.0,937333.0,933871.0	920894.0,845558.0,939848.0,1011032.0,961790.0	0.117579281532615, 0.121617022818987, 0.104037181225953, 0.125046274909771, 0.12782921838241	0.107371749625907, 0.109081813429712, 0.108598411658055, 0.0991086335546254, 0.113483192796764	0.119222	0.107529	0.00931423	0.00524248	0.901922	-0.148925	0.0481115	0.411849	no	135	T	T135	Arfgap1 T135	228998
Arfgap1	Q9EPJ9	ADP-ribosylation factor GTPase-activating protein 1 OS=Mus musculus OX=10090 GN=Arfgap1 PE=1 SV=2 ;Isoform 2 of ADP-ribosylation factor GTPase-activating protein 1 OS=Mus musculus OX=10090 GN=Arfgap1 ;	R.RSS(79.9663)DSWDVWGSGSASNNK.N	207954.0,189710.0,245650.0,197135.0,232428.0	219416.0,320837.0,241667.0,221106.0,240636.0	879177.0,993208.0,922401.0,937333.0,933871.0	920894.0,845558.0,939848.0,1011032.0,961790.0	0.236532575351721, 0.191007321729185, 0.26631584310945, 0.210314797409245, 0.248886623527232	0.238264121603572, 0.37943819347697, 0.257134132327781, 0.218693374690415, 0.250195988729348	0.230611	0.268745	0.030101	0.063573	1.16536	0.220775	0.273192	0.668878	no	360	S	S360	Arfgap1 S360	228998
Arfgap2	Q99K28	ADP-ribosylation factor GTPase-activating protein 2 OS=Mus musculus OX=10090 GN=Arfgap2 PE=1 SV=1 ;Isoform 2 of ADP-ribosylation factor GTPase-activating protein 2 OS=Mus musculus OX=10090 GN=Arfgap2 ;	R.HGTDLWIDSMNSAPSHS(79.9663)PEKK.D	60693.0,58361.0,63867.0,56143.0,62574.0	61409.0,62237.0,66784.0,62729.0,71705.0	401546.0,386329.0,381356.0,392091.0,403894.0	465290.0,461051.0,485856.0,445412.0,480187.0	0.15114831177499, 0.151065542581582, 0.167473436893611, 0.14318869854192, 0.154926787721531	0.13198005544929, 0.13498940464287, 0.137456365672133, 0.140833655132776, 0.149327241262258	0.153561	0.138917	0.00887488	0.00666572	0.904642	-0.144581	0.0200264	0.294044	no	145	S	S145	Arfgap2 S145	77038
Arfgap2	Q99K28	ADP-ribosylation factor GTPase-activating protein 2 OS=Mus musculus OX=10090 GN=Arfgap2 PE=1 SV=1 ;Isoform 2 of ADP-ribosylation factor GTPase-activating protein 2 OS=Mus musculus OX=10090 GN=Arfgap2 ;	K.AIS(79.9663)SDMFFGR.E	69214.0,65720.0,91481.0,72039.0,78236.0	92562.0,120499.0,95681.0,102993.0,94715.0	401546.0,386329.0,381356.0,392091.0,403894.0	465290.0,461051.0,485856.0,445412.0,480187.0	0.172368794608837, 0.170114073755788, 0.239883468465161, 0.183730307505145, 0.193704288749028	0.19893399815169, 0.261357203433026, 0.196932836066653, 0.231230860416872, 0.197246072884106	0.19196	0.21714	0.0284099	0.0286761	1.13117	0.17782	0.200579	0.615592	no	431	S	S431	Arfgap2 S431	77038
Arfgap3	Q9D8S3	ADP-ribosylation factor GTPase-activating protein 3 OS=Mus musculus OX=10090 GN=Arfgap3 PE=1 SV=2 ;	R.SGISHSVTSDMQTIEQESPT(79.9663)LAKPR.R	52597.0,47471.0,55727.0,54579.0,48608.0	70558.0,77712.0,59704.0,56443.0,56773.0	169186.0,173331.0,165169.0,173640.0,193129.0	228557.0,230807.0,216741.0,211911.0,222759.0	0.310882697149882, 0.273874840622855, 0.337393820874377, 0.314322736696614, 0.251686696456772	0.308710737365296, 0.336696893941692, 0.275462418278037, 0.266352383783758, 0.25486287871646	0.297632	0.288417	0.0343167	0.0336279	0.969039	-0.0453739	0.679339	0.876566	no	333	T	T333	Arfgap3 T333	66251
Arfgef1	G3X9K3	Brefeldin A-inhibited guanine nucleotide-exchange protein 1 OS=Mus musculus OX=10090 GN=Arfgef1 PE=1 SV=1 ;	R.QQQHLLQS(79.9663)PVSHHEPESPHLR.Y	118609.0,122102.0,120000.0,103742.0,116722.0	117325.0,104254.0,131117.0,107639.0,100328.0	296389.0,318515.0,329321.0,302993.0,333706.0	306400.0,292918.0,340075.0,293100.0,295989.0	0.40018016862974, 0.383347723027173, 0.364386115674372, 0.342390748301116, 0.349774951604107	0.382914490861619, 0.355915307355642, 0.38555318679703, 0.367243261685432, 0.338958542378264	0.368016	0.366117	0.0238336	0.0193833	0.99484	-0.00746366	0.89362	0.971806	no	234	S	S234	Arfgef1 S234	211673
Arfgef2	A2A5R2	Brefeldin A-inhibited guanine nucleotide-exchange protein 2 OS=Mus musculus OX=10090 GN=Arfgef2 PE=1 SV=1 ;	R.ELEKPMQSKPQSPVIQATAGS(79.9663)PK.F	183788.0,215744.0,178354.0,194138.0,191271.0	222461.0,272641.0,216232.0,237541.0,232188.0	54781.0,61899.0,58405.0,57272.0,58492.0	65126.0,67531.0,74270.0,64826.0,80582.0	3.35495883609281, 3.4854197967657, 3.0537453985104, 3.38975415560833, 3.27003692812692	3.41585541872678, 4.03727177148273, 2.91143126430591, 3.66428593465585, 2.88138790300563	3.31078	3.38205	0.163106	0.495545	1.02152	0.030724	0.772684	0.910062	no	227	S	S227	Arfgef2 S227	99371
Arfgef3	Q3UGY8	Brefeldin A-inhibited guanine nucleotide-exchange protein 3 OS=Mus musculus OX=10090 GN=Arfgef3 PE=1 SV=1 ;	R.VAAPSSSPS(79.9663)AEAEYWR.I	120093.0,132069.0,114733.0,128581.0,120687.0	132710.0,119073.0,106355.0,114369.0,116104.0	337988.0,346653.0,335836.0,323896.0,340320.0	331483.0,303066.0,340051.0,323161.0,320512.0	0.355317348544919, 0.380983288764269, 0.341634011839112, 0.39698236470966, 0.354627997179126	0.400352355927755, 0.392894617014116, 0.312761909243025, 0.353907185582419, 0.362245407348243	0.365909	0.364432	0.0224806	0.034949	0.995964	-0.0058341	0.938945	0.982223	no	1648	S	S1648	Arfgef3 S1648	215821
Arfip2	Q8K221	Arfaptin-2 OS=Mus musculus OX=10090 GN=Arfip2 PE=1 SV=2 ;	R.HPSHSTS(79.9663)PSGPGDEVAR.G	60787.0,65130.0,59295.0,63427.0,57734.0	63184.0,70061.0,66102.0,55547.0,57759.0	558388.0,682032.0,595896.0,608342.0,601886.0	603045.0,553415.0,623491.0,620479.0,611648.0	0.108861580119917, 0.0954940530649588, 0.0995056184300616, 0.104262076266311, 0.0959218190820189	0.10477493387724, 0.12659758047758, 0.106019172690544, 0.0895227719229821, 0.0944317646751072	0.100809	0.104269	0.00571401	0.0142838	1.03432	0.0486888	0.635405	0.855503	no	76	S	S76	Arfip2 S76	76932
Arhgap21	Q6DFV3	Rho GTPase-activating protein 21 OS=Mus musculus OX=10090 GN=Arhgap21 PE=1 SV=1 ;	R.RQLS(79.9663)HDQESVGPPSLDGQHSSK.T	68212.0,56227.0,69739.0,58232.0,65472.0	65627.0,75698.0,67144.0,68790.0,77096.0	62204.0,66306.0,71732.0,61868.0,70320.0	69494.0,58880.0,73070.0,71322.0,64907.0	1.0965854285898, 0.847992640183392, 0.972216026320192, 0.941229714876835, 0.931058020477816	0.94435490833741, 1.28563179347826, 0.918899685233338, 0.964499032556574, 1.18779176360023	0.957816	1.06024	0.0901618	0.165562	1.10693	0.146564	0.268802	0.667171	no	850	S	S850	Arhgap21 S850	71435
Arhgap21	Q6DFV3	Rho GTPase-activating protein 21 OS=Mus musculus OX=10090 GN=Arhgap21 PE=1 SV=1 ;	R.TTSPAS(79.9663)VPTAHLIHQTTGSR.S	98755.0,71772.0,83395.0,82100.0,64535.0	91733.0,90385.0,85325.0,83796.0,80567.0	62204.0,66306.0,71732.0,61868.0,70320.0	69494.0,58880.0,73070.0,71322.0,64907.0	1.58759886823998, 1.08243597864447, 1.16259131210617, 1.32701881424969, 0.917733219567691	1.32001323855297, 1.53507133152174, 1.16771588887368, 1.1748969462438, 1.24126827614895	1.21548	1.28779	0.254983	0.151256	1.0595	0.0833799	0.603639	0.834229	no	317	S	S317	Arhgap21 S317	71435
Arhgap21	Q6DFV3	Rho GTPase-activating protein 21 OS=Mus musculus OX=10090 GN=Arhgap21 PE=1 SV=1 ;	R.SKSY(79.9663)DEGLDDYREDAK.L	42295.0,33117.0,41270.0,34357.0,30906.0	43390.0,45737.0,39501.0,38382.0,37851.0	62204.0,66306.0,71732.0,61868.0,70320.0	69494.0,58880.0,73070.0,71322.0,64907.0	0.679940196771912, 0.499457062709257, 0.575335972787598, 0.555327471390703, 0.439505119453925	0.624370449247417, 0.776783288043478, 0.540591213904475, 0.538150921174392, 0.583157440645847	0.549913	0.612611	0.0898866	0.0983482	1.11401	0.155767	0.323674	0.689884	no	875	Y	Y875	Arhgap21 Y875	71435
Arhgap21	Q6DFV3	Rho GTPase-activating protein 21 OS=Mus musculus OX=10090 GN=Arhgap21 PE=1 SV=1 ;	R.RNS(79.9663)EGSEASCTEGSLTPSLDSR.R	85060.0,75992.0,78503.0,79223.0,83860.0	77615.0,88680.0,75496.0,76592.0,90744.0	62204.0,66306.0,71732.0,61868.0,70320.0	69494.0,58880.0,73070.0,71322.0,64907.0	1.36743617773777, 1.14608029439266, 1.09439301845759, 1.28051658369432, 1.19254835039818	1.11685900941088, 1.50611413043478, 1.03320104009854, 1.07389024424441, 1.39806184232825	1.21619	1.22563	0.108768	0.212302	1.00775	0.0111435	0.932453	0.981513	no	1655	S	S1655	Arhgap21 S1655	71435
Arhgap21	Q6DFV3	Rho GTPase-activating protein 21 OS=Mus musculus OX=10090 GN=Arhgap21 PE=1 SV=1 ;	R.TTSPASVPT(79.9663)AHLIHQTTGSR.S	79191.0,67949.0,70221.0,98567.0,70657.0	86094.0,87318.0,74504.0,67898.0,70157.0	62204.0,66306.0,71732.0,61868.0,70320.0	69494.0,58880.0,73070.0,71322.0,64907.0	1.27308533213298, 1.02477905468585, 0.978935482072158, 1.59318225900304, 1.00479237770193	1.23886954269433, 1.48298233695652, 1.01962501710688, 0.951992372619949, 1.08088495847905	1.17495	1.15487	0.261952	0.211919	0.982907	-0.0248739	0.8974	0.972236	no	320	T	T320	Arhgap21 T320	71435
Arhgap21	Q6DFV3	Rho GTPase-activating protein 21 OS=Mus musculus OX=10090 GN=Arhgap21 PE=1 SV=1 ;	R.NRS(79.9663)PTLSCR.L	18220.0,14364.0,18149.0,15238.0,14374.0	17329.0,16899.0,18763.0,12146.0,17192.0	62204.0,66306.0,71732.0,61868.0,70320.0	69494.0,58880.0,73070.0,71322.0,64907.0	0.292907208539644, 0.216631979006425, 0.253011208386773, 0.246298571151484, 0.204408418657565	0.249359656948801, 0.287007472826087, 0.256781168742302, 0.170298084742436, 0.264871277366078	0.242651	0.245664	0.0345898	0.0444282	1.01241	0.0177981	0.907909	0.977201	no	1501	S	S1501	Arhgap21 S1501	71435
Arhgap23	Q69ZH9	Rho GTPase-activating protein 23 OS=Mus musculus OX=10090 GN=Arhgap23 PE=1 SV=2 ;	R.SASQDRLEDVTTHHPWPCSTSQDALS(79.9663)QLGQEGWHR.A	42809.0,45224.0,33193.0,43669.0,33019.0	50472.0,32353.0,39810.0,34557.0,41749.0	339448.0,331313.0,325979.0,323273.0,343946.0	354983.0,279905.0,361963.0,341893.0,350012.0	0.126113572623789, 0.136499322393024, 0.101825577721264, 0.135083969276741, 0.0960005349676984	0.142181456576794, 0.115585645129598, 0.109983617110036, 0.101075482680254, 0.119278767585111	0.119105	0.117621	0.0189697	0.0153476	0.987544	-0.0180835	0.895358	0.972236	no	339	S	S339	Arhgap23 S339	58996
Arhgap23	Q69ZH9	Rho GTPase-activating protein 23 OS=Mus musculus OX=10090 GN=Arhgap23 PE=1 SV=2 ;	K.VAPLATTEDSLASIPFIDEPTS(79.9663)PSIDLQAK.H	80291.0,59323.0,72773.0,71387.0,60295.0	72166.0,81928.0,76380.0,65284.0,74955.0	339448.0,331313.0,325979.0,323273.0,343946.0	354983.0,279905.0,361963.0,341893.0,350012.0	0.236534019938253, 0.179054247795891, 0.22324444212664, 0.220825741710567, 0.175303681391846	0.203294242259488, 0.292699308694021, 0.211016043076226, 0.19094863012697, 0.214149800578266	0.206992	0.222422	0.0278967	0.0402923	1.07454	0.103719	0.503809	0.783882	no	550	S	S550	Arhgap23 S550	58996
Arhgap23	Q69ZH9	Rho GTPase-activating protein 23 OS=Mus musculus OX=10090 GN=Arhgap23 PE=1 SV=2 ;	K.VAPLATTEDSLASIPFIDEPT(79.9663)SPSIDLQAK.H	253181.0,200129.0,207779.0,279867.0,198835.0	241758.0,251763.0,232386.0,209625.0,200655.0	339448.0,331313.0,325979.0,323273.0,343946.0	354983.0,279905.0,361963.0,341893.0,350012.0	0.745860927152318, 0.604048135750786, 0.637399955211839, 0.865729584592589, 0.578099469102708	0.681041063938273, 0.899458744931316, 0.64201589665242, 0.613130423846057, 0.573280344673897	0.686228	0.681785	0.11896	0.127917	0.993526	-0.0093697	0.956055	0.984701	no	549	T	T549	Arhgap23 T549	58996
Arhgap23	Q69ZH9	Rho GTPase-activating protein 23 OS=Mus musculus OX=10090 GN=Arhgap23 PE=1 SV=2 ;	R.KVAPLATTEDSLASIPFIDEPTS(79.9663)PSIDLQAK.H	127082.0,115898.0,131363.0,126813.0,104606.0	141725.0,126782.0,150286.0,115355.0,121914.0	339448.0,331313.0,325979.0,323273.0,343946.0	354983.0,279905.0,361963.0,341893.0,350012.0	0.374378402583017, 0.349814224011735, 0.402979946560975, 0.392278352971018, 0.304134951416792	0.399244470861985, 0.452946535431664, 0.415197133408663, 0.337400882732317, 0.348313772099242	0.364717	0.390621	0.0393996	0.0479195	1.07102	0.0989897	0.378784	0.719251	no	550	S	S550	Arhgap23 S550	58996
Arhgap32	Q811P8	Rho GTPase-activating protein 32 OS=Mus musculus OX=10090 GN=Arhgap32 PE=1 SV=2 ;Isoform 2 of Rho GTPase-activating protein 32 OS=Mus musculus OX=10090 GN=Arhgap32 ;	K.DAEAGGSQSQTPGSTASSEPVS(79.9663)PVQEK.L	50696.0,49290.0,39666.0,39070.0,46701.0	42417.0,28575.0,39059.0,42970.0,38514.0	247980.0,234269.0,232838.0,213201.0,219182.0	212951.0,159117.0,221294.0,201379.0,195565.0	0.204435841600129, 0.210399156525191, 0.170358790231835, 0.183254299932927, 0.213069503882618	0.199186667355401, 0.179584833801542, 0.176502751995083, 0.213378753494654, 0.196937079743308	0.196304	0.193118	0.0186369	0.015175	0.983773	-0.0236033	0.774794	0.910062	no	856	S	S856	Arhgap32 S856	330914
Arhgap35	Q91YM2	Rho GTPase-activating protein 35 OS=Mus musculus OX=10090 GN=Arhgap35 PE=1 SV=3 ;	R.TSFSVGS(79.9663)DDELGPIR.K	200838.0,199617.0,184224.0,226309.0,191609.0	182493.0,169033.0,195479.0,192446.0,199390.0	2126160.0,2124852.0,2043107.0,2023762.0,2092595.0	2041049.0,1896665.0,2155004.0,2010618.0,1936483.0	0.094460435715092, 0.0939439546848439, 0.0901685521120529, 0.111825896523405, 0.0915652574912967	0.0894113762089984, 0.0891211679447873, 0.0907093443910081, 0.0957148498620822, 0.102965014410145	0.0963928	0.0935844	0.00880281	0.00587655	0.970864	-0.0426584	0.571688	0.81529	no	1179	S	S1179	Arhgap35 S1179	232906
Arhgap35	Q91YM2	Rho GTPase-activating protein 35 OS=Mus musculus OX=10090 GN=Arhgap35 PE=1 SV=3 ;	R.NEEENIY(79.9663)SVPHDSTQGK.I	396198.0,361777.0,352414.0,362439.0,379670.0	340874.0,347012.0,352197.0,344221.0,354727.0	2126160.0,2124852.0,2043107.0,2023762.0,2092595.0	2041049.0,1896665.0,2155004.0,2010618.0,1936483.0	0.18634439552997, 0.170259858098352, 0.172489252887881, 0.179091711377128, 0.181435012508393	0.16700921927891, 0.182959035992123, 0.163432179244215, 0.171201590754683, 0.183181055552773	0.177924	0.173557	0.00657399	0.0091098	0.975453	-0.0358551	0.412432	0.737993	no	1105	Y	Y1105	Arhgap35 Y1105	232906
Arhgap39	P59281	Rho GTPase-activating protein 39 OS=Mus musculus OX=10090 GN=Arhgap39 PE=1 SV=2 ;Isoform 2 of Rho GTPase-activating protein 39 OS=Mus musculus OX=10090 GN=Arhgap39 ;	R.AFS(79.9663)EDEALAQQDSKHWK.R	134828.0,79810.0,131085.0,122465.0,100769.0	146205.0,80672.0,131755.0,127049.0,130840.0	655253.0,535746.0,643789.0,556456.0,581751.0	556925.0,385979.0,592587.0,548894.0,570780.0	0.205764796193226, 0.148969847651686, 0.20361484896449, 0.220080293859712, 0.173216719868122	0.262521883557032, 0.209006189455903, 0.222338660821112, 0.231463634144297, 0.229230176250044	0.190329	0.230912	0.0287373	0.0197211	1.21322	0.278846	0.0348738	0.349617	up	597	S	S597	Arhgap39 S597	223666
Arhgap39	P59281	Rho GTPase-activating protein 39 OS=Mus musculus OX=10090 GN=Arhgap39 PE=1 SV=2 ;Isoform 2 of Rho GTPase-activating protein 39 OS=Mus musculus OX=10090 GN=Arhgap39 ;	K.QNTES(79.9663)PRASADNS(79.9663)PGRGSR.D	17603.0,9323.0,13624.0,10036.0,11437.0	10988.0,8078.0,13846.0,12420.0,11802.0	655253.0,535746.0,643789.0,556456.0,581751.0	556925.0,385979.0,592587.0,548894.0,570780.0	0.0268644325169057, 0.0174019031406674, 0.0211622130853432, 0.0180355679514643, 0.0196596138210334	0.0197297661264982, 0.020928599742473, 0.0233653455104483, 0.0226273196646347, 0.0206769683590876	0.0206247	0.0214656	0.00378301	0.00149014	1.04077	0.0576501	0.662438	0.869375	no	115123	S, S	S115,S123	Arhgap39 S115,S123	223666
Arhgap39	P59281	Rho GTPase-activating protein 39 OS=Mus musculus OX=10090 GN=Arhgap39 PE=1 SV=2 ;Isoform 2 of Rho GTPase-activating protein 39 OS=Mus musculus OX=10090 GN=Arhgap39 ;	R.AFS(79.9663)EDEALAQQDSK.H	1299346.0,972339.0,1379021.0,1015965.0,1069427.0	1114540.0,915599.0,1347086.0,1085520.0,1062584.0	655253.0,535746.0,643789.0,556456.0,581751.0	556925.0,385979.0,592587.0,548894.0,570780.0	1.98296841067496, 1.8149253564189, 2.14203877357333, 1.82577777937519, 1.83828992128935	2.00123894599811, 2.37214718935486, 2.27322907859943, 1.97764960083368, 1.86163495567469	1.9208	2.09718	0.141296	0.215391	1.09183	0.126743	0.1702	0.593459	no	597	S	S597	Arhgap39 S597	223666
Arhgap44	Q5SSM3	Rho GTPase-activating protein 44 OS=Mus musculus OX=10090 GN=Arhgap44 PE=1 SV=1 ;Isoform 2 of Rho GTPase-activating protein 44 OS=Mus musculus OX=10090 GN=Arhgap44 ;Isoform 3 of Rho GTPase-activating protein 44 OS=Mus musculus OX=10090 GN=Arhgap44 ;	K.GSPGSIQGTPCPGTQLGPQPAASPSQLPADQSPHT(79.9663)LR.K	8393.0,8608.0,6109.0,9835.0,7513.0	6905.0,11662.0,9768.0,7982.0,9401.0	1668643.0,1644088.0,1589489.0,1630098.0,1597567.0	1572149.0,1212140.0,1567932.0,1476621.0,1516277.0	0.00502983562092071, 0.00523572947433471, 0.00384337356219515, 0.00603337958822108, 0.00470277615899677	0.00439207734126982, 0.00962100087448645, 0.00622986200932183, 0.00540558477767823, 0.00620005447553448	0.00496902	0.00636972	0.000797756	0.00196595	1.28189	0.358268	0.196857	0.613597	no	639	T	T639	Arhgap44 T639	216831
Arhgef12	Q8R4H2	Rho guanine nucleotide exchange factor 12 OS=Mus musculus OX=10090 GN=Arhgef12 PE=1 SV=2 ;	R.IT(79.9663)SPVLVGEENNVVHNQK.V	98384.0,105062.0,90052.0,93416.0,99086.0	109277.0,95462.0,104809.0,94059.0,110001.0	479030.0,510218.0,468244.0,507923.0,503277.0	457751.0,427183.0,473495.0,451281.0,446370.0	0.205381708870008, 0.205915902614177, 0.192318534781012, 0.183917641059767, 0.196881637746211	0.238725857507684, 0.223468630540073, 0.221351862216074, 0.20842667872124, 0.246434572215875	0.196883	0.227682	0.00925684	0.0150185	1.15643	0.209678	0.00648306	0.18523	no	189	T	T189	Arhgef12 T189	69632
Arhgef12	Q8R4H2	Rho guanine nucleotide exchange factor 12 OS=Mus musculus OX=10090 GN=Arhgef12 PE=1 SV=2 ;	R.TDWSSGDASRPSSDSADS(79.9663)PK.S	55186.0,67496.0,47038.0,46496.0,52428.0	48826.0,45022.0,45935.0,42351.0,45662.0	479030.0,510218.0,468244.0,507923.0,503277.0	457751.0,427183.0,473495.0,451281.0,446370.0	0.115203640690562, 0.132288551168324, 0.100456172422925, 0.0915414344300219, 0.10417324852914	0.106664977247455, 0.105392770779736, 0.0970126400489973, 0.0938461845280435, 0.102296301274727	0.108733	0.101043	0.0156651	0.00548033	0.929276	-0.105821	0.347954	0.700397	no	309	S	S309	Arhgef12 S309	69632
Arhgef2	Q60875	Rho guanine nucleotide exchange factor 2 OS=Mus musculus OX=10090 GN=Arhgef2 PE=1 SV=4 ;Isoform 4 of Rho guanine nucleotide exchange factor 2 OS=Mus musculus OX=10090 GN=Arhgef2 ;Isoform 5 of Rho guanine nucleotide exchange factor 2 OS=Mus musculus OX=10090 GN=Arhgef2 ;	K.SVSTTNIAGHFNDES(79.9663)PLGLR.Q	189510.0,181313.0,212527.0,186398.0,157715.0	164471.0,102896.0,162577.0,126549.0,135745.0	3413111.0,3187631.0,3494579.0,3012467.0,3407618.0	2927702.0,2437267.0,3044800.0,2992684.0,2853663.0	0.0555241244717796, 0.0568801721403763, 0.0608161955989548, 0.0618755325784482, 0.0462830634184935	0.0561775071369969, 0.04221777917643, 0.0533949684708355, 0.042286121755588, 0.0475686862814565	0.0562758	0.048329	0.00617975	0.00635816	0.858788	-0.219626	0.0800329	0.507271	no	163	S	S163	Arhgef2 S163	16800
Arhgef2	Q60875	Rho guanine nucleotide exchange factor 2 OS=Mus musculus OX=10090 GN=Arhgef2 PE=1 SV=4 ;Isoform 4 of Rho guanine nucleotide exchange factor 2 OS=Mus musculus OX=10090 GN=Arhgef2 ;Isoform 5 of Rho guanine nucleotide exchange factor 2 OS=Mus musculus OX=10090 GN=Arhgef2 ;	R.LQDSSDPDTGSEEEVSSRLS(79.9663)PPHSPR.D	20558.0,21861.0,18053.0,20449.0,23512.0	13453.0,10655.0,15139.0,17701.0,18506.0	3413111.0,3187631.0,3494579.0,3012467.0,3407618.0	2927702.0,2437267.0,3044800.0,2992684.0,2853663.0	0.00602324389684367, 0.00685807108790196, 0.00516600139816556, 0.0067881241520654, 0.00689983442979818	0.004595071492932, 0.00437169994095846, 0.00497208355228586, 0.0059147574551807, 0.00648499840380592	0.00634705	0.00526772	0.000751829	0.000900435	0.829947	-0.268908	0.0747678	0.499508	no	955	S	S955	Arhgef2 S955	16800
Arhgef6	Q8K4I3	Rho guanine nucleotide exchange factor 6 OS=Mus musculus OX=10090 GN=Arhgef6 PE=1 SV=1 ;	R.MS(79.9663)GFMYQGK.I	189618.0,184940.0,200030.0,204834.0,219916.0	210674.0,212901.0,192771.0,225817.0,232887.0	1403465.0,1310153.0,1314307.0,1319745.0,1344117.0	1398158.0,1326645.0,1422186.0,1358483.0,1378310.0	0.135107038650768, 0.141159085999879, 0.152194274244906, 0.155207255947172, 0.163613733030681	0.150679679978944, 0.160480761620479, 0.135545561551021, 0.166227328571649, 0.168965617313957	0.149456	0.15638	0.011355	0.01359	1.04632	0.0653306	0.40827	0.737167	no	487	S	S487	Arhgef6 S487	73341
Arhgef7	Q9ES28	Rho guanine nucleotide exchange factor 7 OS=Mus musculus OX=10090 GN=Arhgef7 PE=1 SV=2 ;Isoform C of Rho guanine nucleotide exchange factor 7 OS=Mus musculus OX=10090 GN=Arhgef7 ;Isoform E of Rho guanine nucleotide exchange factor 7 OS=Mus musculus OX=10090 GN=Arhgef7 ;Isoform G of Rho guanine nucleotide exchange factor 7 OS=Mus musculus OX=10090 GN=Arhgef7 ;Isoform H of Rho guanine nucleotide ex…	R.MS(79.9663)GFIYQGK.L	1621493.0,1788335.0,1746748.0,1578072.0,1746638.0	1687358.0,1918906.0,1521877.0,1634659.0,1697832.0	3268468.0,3291467.0,3227010.0,3074366.0,3275692.0	3294262.0,3248453.0,3383442.0,3170660.0,3278095.0	0.496101843432458, 0.543324602677165, 0.541289924729084, 0.513299977946673, 0.533211913696404	0.512211232743479, 0.590713795151107, 0.449801415245185, 0.515557959541547, 0.517932518734204	0.525446	0.517243	0.0202459	0.0499374	0.98439	-0.0226983	0.746706	0.903677	no	497	S	S497	Arhgef7 S497	54126
Arhgef7	Q9ES28	Rho guanine nucleotide exchange factor 7 OS=Mus musculus OX=10090 GN=Arhgef7 PE=1 SV=2 ;Isoform C of Rho guanine nucleotide exchange factor 7 OS=Mus musculus OX=10090 GN=Arhgef7 ;Isoform E of Rho guanine nucleotide exchange factor 7 OS=Mus musculus OX=10090 GN=Arhgef7 ;Isoform G of Rho guanine nucleotide exchange factor 7 OS=Mus musculus OX=10090 GN=Arhgef7 ;Isoform H of Rho guanine nucleotide ex…	R.MS(79.9663)GFIYQGKLPTTGMTITK.L	78610.0,77339.0,76684.0,89202.0,91086.0	101196.0,89945.0,84480.0,95586.0,104983.0	3268468.0,3291467.0,3227010.0,3074366.0,3275692.0	3294262.0,3248453.0,3383442.0,3170660.0,3278095.0	0.0240510232928699, 0.0234968176803839, 0.0237631739597956, 0.0290147627185573, 0.0278066436038553	0.0307188681410282, 0.0276885643720257, 0.0249686561791217, 0.0301470356329597, 0.0320256124364913	0.0256265	0.0291097	0.00258472	0.00279892	1.13592	0.183867	0.0753803	0.499508	no	497	S	S497	Arhgef7 S497	54126
Arhgef7	Q9ES28	Rho guanine nucleotide exchange factor 7 OS=Mus musculus OX=10090 GN=Arhgef7 PE=1 SV=2 ;Isoform C of Rho guanine nucleotide exchange factor 7 OS=Mus musculus OX=10090 GN=Arhgef7 ;Isoform E of Rho guanine nucleotide exchange factor 7 OS=Mus musculus OX=10090 GN=Arhgef7 ;Isoform G of Rho guanine nucleotide exchange factor 7 OS=Mus musculus OX=10090 GN=Arhgef7 ;Isoform H of Rho guanine nucleotide ex…	R.KPS(79.9663)DEEFAVR.K	314359.0,275306.0,261297.0,234354.0,260978.0	274258.0,234928.0,326271.0,242409.0,287461.0	3268468.0,3291467.0,3227010.0,3074366.0,3275692.0	3294262.0,3248453.0,3383442.0,3170660.0,3278095.0	0.0961793109187546, 0.083642339418867, 0.0809718593992581, 0.0762283996114971, 0.0796711046093467	0.0832532445810321, 0.072319962763814, 0.0964316811105377, 0.0764537982628223, 0.0876914793500493	0.0833386	0.08323	0.00765805	0.00947544	0.998697	-0.0018807	0.984611	0.995928	no	673	S	S673	Arhgef7 S673	54126
Armc10	Q9D0L7	Armadillo repeat-containing protein 10 OS=Mus musculus OX=10090 GN=Armc10 PE=1 SV=1 ;	R.LRPSRSAEDLTDGSY(79.9663)DDILNAEQLK.K	174140.0,179988.0,165066.0,176074.0,193767.0	185934.0,183477.0,192360.0,187428.0,183577.0	1099227.0,1016604.0,1102242.0,1058519.0,1107876.0	1158810.0,1102115.0,1191361.0,1176599.0,1151518.0	0.158420417256854, 0.17704829018969, 0.149754772545412, 0.166339952329623, 0.174899537493366	0.160452533202164, 0.166477182508177, 0.161462394689771, 0.159296412796543, 0.159421737219913	0.165293	0.161422	0.0114044	0.0029587	0.976584	-0.0341844	0.498775	0.780445	no	52	Y	Y52	Armc10 Y52	67211
Armc10	Q9D0L7	Armadillo repeat-containing protein 10 OS=Mus musculus OX=10090 GN=Armc10 PE=1 SV=1 ;	R.S(79.9663)AEDLTDGSYDDILNAEQLKK.L	504024.0,479243.0,494599.0,437672.0,506689.0	479171.0,468546.0,483181.0,505289.0,439788.0	1099227.0,1016604.0,1102242.0,1058519.0,1107876.0	1158810.0,1102115.0,1191361.0,1176599.0,1151518.0	0.458525854987186, 0.471415615126441, 0.448720879806794, 0.413475809125769, 0.457351725283335	0.413502644954738, 0.425133493328736, 0.405570603704503, 0.429448775666136, 0.381920213144736	0.449898	0.411115	0.0219144	0.0188509	0.913796	-0.130055	0.0175088	0.289192	no	43	S	S43	Armc10 S43	67211
Armcx3	Q8BHS6	Armadillo repeat-containing X-linked protein 3 OS=Mus musculus OX=10090 GN=Armcx3 PE=1 SV=1 ;	R.YNDWS(79.9663)DDDDDSNESK.S	350991.0,317025.0,310208.0,328490.0,324065.0	342443.0,297386.0,335643.0,323848.0,328737.0	115046.0,107630.0,105973.0,109449.0,104657.0	107375.0,101680.0,116480.0,100178.0,112539.0	3.05087530205309, 2.94550775806002, 2.92723618280128, 3.00130654460068, 3.09644839810046	3.1892246798603, 2.92472462627852, 2.88155048076923, 3.23272574816826, 2.92109402073948	3.00427	3.02986	0.0708253	0.166906	1.00852	0.0122362	0.764165	0.909444	no	61	S	S61	Armcx3 S61	71703
Arpc5l	Q9D898	Actin-related protein 2/3 complex subunit 5-like protein OS=Mus musculus OX=10090 GN=Arpc5l PE=1 SV=1 ;	R.AFHAALRNS(79.9663)PINTK.N	957913.0,982494.0,866334.0,1042555.0,1029184.0	864910.0,640342.0,769807.0,976351.0,956658.0	1391657.0,1366761.0,1362362.0,1388755.0,1357683.0	1311848.0,1194804.0,1232007.0,1400454.0,1243008.0	0.688325499745986, 0.718848430705881, 0.635905875237272, 0.750711968633776, 0.758044403590529	0.659306566004598, 0.535938948982427, 0.624839793929742, 0.697167489971109, 0.76963141025641	0.710367	0.657377	0.0500077	0.0865938	0.925404	-0.111844	0.278161	0.671485	no	64	S	S64	Arpc5l S64	74192
Arrb1	Q8BWG8	Beta-arrestin-1 OS=Mus musculus OX=10090 GN=Arrb1 PE=1 SV=1 ;Isoform 1B of Beta-arrestin-1 OS=Mus musculus OX=10090 GN=Arrb1 ;	K.GMKDDKDEEDDGTGS(79.9663)PHLNNR.-	81184.0,83694.0,78196.0,73350.0,89515.0	62252.0,70078.0,60010.0,61217.0,52748.0	954300.0,1020979.0,936756.0,899429.0,950288.0	919669.0,994794.0,971713.0,923286.0,937765.0	0.0850717803625694, 0.0819742619583752, 0.0834753126748054, 0.0815517400484085, 0.0941977589951678	0.067689570921712, 0.0704447352919298, 0.0617569179377038, 0.0663033989468052, 0.0562486337195353	0.0852542	0.0644887	0.00518775	0.00557616	0.756428	-0.402725	0.000296654	0.0687774	down	412	S	S412	Arrb1 S412	109689
Asap1	Q9QWY8	Arf-GAP with SH3 domain, ANK repeat and PH domain-containing protein 1 OS=Mus musculus OX=10090 GN=Asap1 PE=1 SV=2 ;Isoform 2 of Arf-GAP with SH3 domain, ANK repeat and PH domain-containing protein 1 OS=Mus musculus OX=10090 GN=Asap1 ;Isoform 3 of Arf-GAP with SH3 domain, ANK repeat and PH domain-containing protein 1 OS=Mus musculus OX=10090 GN=Asap1 ;Isoform 4 of Arf-GAP with SH3 domain, ANK rep…	R.DAIQKQAS(79.9663)EDSNDLTPTLPETPVPLPR.K	139015.0,99669.0,140660.0,125723.0,149181.0	139225.0,109127.0,138135.0,182320.0,165594.0	669882.0,750460.0,642258.0,651341.0,731399.0	740677.0,631068.0,699937.0,713803.0,737446.0	0.207521623211252, 0.132810542867042, 0.219008560422758, 0.193021781217519, 0.203966644745207	0.18796992481203, 0.172924312435427, 0.197353476098563, 0.255420613250435, 0.224550678964968	0.191266	0.207644	0.0339681	0.0326606	1.08563	0.118532	0.459454	0.761718	no	1059	S	S1059	Asap1 S1059	13196
Asap2	Q7SIG6	Arf-GAP with SH3 domain, ANK repeat and PH domain-containing protein 2 OS=Mus musculus OX=10090 GN=Asap2 PE=1 SV=3 ;Isoform 2 of Arf-GAP with SH3 domain, ANK repeat and PH domain-containing protein 2 OS=Mus musculus OX=10090 GN=Asap2 ;	R.LLHEDLDES(79.9663)DDDVDEKLQPSPNRR.E	107018.0,125319.0,92472.0,105556.0,100235.0	109927.0,89557.0,95456.0,106024.0,101832.0	421545.0,443108.0,457087.0,430682.0,469502.0	451561.0,354988.0,469181.0,444464.0,443024.0	0.253870879740004, 0.28281818428013, 0.202307219413372, 0.245090345080593, 0.213492168297473	0.243437763668696, 0.252281767271006, 0.203452398967563, 0.23854350408582, 0.229856621763155	0.239516	0.233514	0.0323031	0.018662	0.974944	-0.036609	0.730634	0.899923	no	704	S	S704	Asap2 S704	211914
Asap2	Q7SIG6	Arf-GAP with SH3 domain, ANK repeat and PH domain-containing protein 2 OS=Mus musculus OX=10090 GN=Asap2 PE=1 SV=3 ;Isoform 2 of Arf-GAP with SH3 domain, ANK repeat and PH domain-containing protein 2 OS=Mus musculus OX=10090 GN=Asap2 ;	R.LLHEDLDES(79.9663)DDDVDEKLQPSPNR.R	156914.0,164031.0,138604.0,140121.0,160615.0	138064.0,114866.0,142576.0,132217.0,135235.0	421545.0,443108.0,457087.0,430682.0,469502.0	451561.0,354988.0,469181.0,444464.0,443024.0	0.372235467150601, 0.37018288995008, 0.303233301319005, 0.325346775579198, 0.342096519290653	0.305748282070418, 0.323577135001747, 0.303882723298684, 0.297475161092912, 0.305254342879844	0.342619	0.307188	0.0295243	0.00974269	0.896586	-0.157485	0.0527312	0.431147	no	704	S	S704	Asap2 S704	211914
Asph	Q8BSY0	Aspartyl/asparaginyl beta-hydroxylase OS=Mus musculus OX=10090 GN=Asph PE=1 SV=1 ;	K.GGGGNSSSSGSGSGSGSGSPS(79.9663)TGSSGSSSSPGAR.R	0.0,0.0,0.0,1045.0,0.0	0.0,815.0,0.0,0.0,1386.0	142684.0,156168.0,150117.0,156434.0,158123.0	333263.0,461952.0,342282.0,298478.0,298276.0	0, 0, 0, 0.00668013347482005, 0	0, 0.00176425256303685, 0, 0, 0.00464670305354772	0.00133603	0.00128219	0.00298745	0.00203005	0.959705	-0.0593375	0.974337	0.993274	no	29	S	S29	Asph S29	65973
Asph	Q8BSY0	Aspartyl/asparaginyl beta-hydroxylase OS=Mus musculus OX=10090 GN=Asph PE=1 SV=1 ;	K.GGGGNSSSSGSGSGSGSGSPST(79.9663)GSSGSSSSPGARR.E	0.0,1012.0,0.0,0.0,0.0	0.0,0.0,0.0,1005.0,0.0	142684.0,156168.0,150117.0,156434.0,158123.0	333263.0,461952.0,342282.0,298478.0,298276.0	0, 0.00648020080938477, 0, 0, 0	0, 0, 0, 0.00336708233102607, 0	0.00129604	0.000673416	0.00289803	0.0015058	0.519595	-0.94454	0.684733	0.878773	no	30	T	T30	Asph T30	65973
Asph	Q8BSY0	Aspartyl/asparaginyl beta-hydroxylase OS=Mus musculus OX=10090 GN=Asph PE=1 SV=1 ;	K.GGGGNSSSSGSGSGSGSGSPSTGSS(79.9663)GSSSSPGAR.R	1011.0,1170.0,1387.0,1318.0,888.0	1592.0,1455.0,1092.0,1949.0,805.0	142684.0,156168.0,150117.0,156434.0,158123.0	333263.0,461952.0,342282.0,298478.0,298276.0	0.00708558773233159, 0.00749193176579069, 0.00923945988795406, 0.00842527839216539, 0.00561588130758966	0.00477700794867717, 0.0031496778886118, 0.00319035181516995, 0.00652979449071623, 0.0026988426826161	0.00757163	0.00406913	0.0013764	0.00158519	0.537419	-0.895881	0.00598814	0.179146	down	33	S	S33	Asph S33	65973
Asph	Q8BSY0	Aspartyl/asparaginyl beta-hydroxylase OS=Mus musculus OX=10090 GN=Asph PE=1 SV=1 ;	K.GGGGNSSSSGSGSGSGSGSPSTGSSGSSSS(79.9663)PGARR.E	1429.0,1696.0,1881.0,715.0,1333.0	1472.0,1374.0,2059.0,1522.0,1910.0	142684.0,156168.0,150117.0,156434.0,158123.0	333263.0,461952.0,342282.0,298478.0,298276.0	0.0100151383476774, 0.0108600993801547, 0.0125302264233898, 0.00457061764066635, 0.00843014615204619	0.00441693197264623, 0.00297433499584372, 0.00601550768080121, 0.00509920329136486, 0.00640346524695249	0.00928125	0.00498189	0.00302083	0.00136496	0.536769	-0.897626	0.0297868	0.336056	down	38	S	S38	Asph S38	65973
Aspscr1	Q8VBT9	Tether containing UBX domain for GLUT4 OS=Mus musculus OX=10090 GN=Aspscr1 PE=1 SV=1 ;Isoform 2 of Tether containing UBX domain for GLUT4 OS=Mus musculus OX=10090 GN=Aspscr1 ;Isoform 3 of Tether containing UBX domain for GLUT4 OS=Mus musculus OX=10090 GN=Aspscr1 ;	R.AS(79.9663)GSPPLLPAPDPVSLESEPIAEDGALGPPEPIQGTAQPVKR.S	169683.0,152710.0,140673.0,190887.0,173843.0	184785.0,200057.0,185495.0,151918.0,199891.0	39655.0,39041.0,40459.0,37423.0,39035.0	44482.0,44075.0,43837.0,38047.0,45556.0	4.2789812129618, 3.91152890550959, 3.476927259695, 5.10079362958608, 4.45351607531702	4.15415224135605, 4.53901304594441, 4.23147113169241, 3.9929035140747, 4.38780841162525	4.24435	4.26107	0.607897	0.210675	1.00394	0.00567221	0.955933	0.984701	no	494	S	S494	Aspscr1 S494	68938
Aspscr1	Q8VBT9	Tether containing UBX domain for GLUT4 OS=Mus musculus OX=10090 GN=Aspscr1 PE=1 SV=1 ;Isoform 2 of Tether containing UBX domain for GLUT4 OS=Mus musculus OX=10090 GN=Aspscr1 ;Isoform 3 of Tether containing UBX domain for GLUT4 OS=Mus musculus OX=10090 GN=Aspscr1 ;	R.LGGPSASLRPLTS(79.9663)PSANSSK.S	154634.0,105939.0,138068.0,122562.0,102423.0	140558.0,147987.0,146353.0,109426.0,108502.0	39655.0,39041.0,40459.0,37423.0,39035.0	44482.0,44075.0,43837.0,38047.0,45556.0	3.89948304123061, 2.71353192797316, 3.41254109098099, 3.27504475857093, 2.62387600871013	3.15988489726181, 3.3576176971072, 3.3385724388074, 2.87607432911925, 2.38172798314163	3.1849	3.02278	0.526192	0.407158	0.949097	-0.0753722	0.601613	0.834229	no	279	S	S279	Aspscr1 S279	68938
Aspscr1	Q8VBT9	Tether containing UBX domain for GLUT4 OS=Mus musculus OX=10090 GN=Aspscr1 PE=1 SV=1 ;Isoform 2 of Tether containing UBX domain for GLUT4 OS=Mus musculus OX=10090 GN=Aspscr1 ;Isoform 3 of Tether containing UBX domain for GLUT4 OS=Mus musculus OX=10090 GN=Aspscr1 ;	R.SKAPGS(79.9663)PVSSLSADQASSSTLLPLNSGEFSR.G	36567.0,34762.0,31439.0,35972.0,31926.0	43699.0,37752.0,45817.0,34939.0,39355.0	39655.0,39041.0,40459.0,37423.0,39035.0	44482.0,44075.0,43837.0,38047.0,45556.0	0.922128357079813, 0.890397274659973, 0.777058256506587, 0.961227052881918, 0.817881388497502	0.982397374218785, 0.8565399886557, 1.04516732440632, 0.918311562015402, 0.863881815787163	0.873738	0.93326	0.0753996	0.080406	1.06812	0.095077	0.261885	0.667171	no	193	S	S193	Aspscr1 S193	68938
Astn1	Q61137	Astrotactin-1 OS=Mus musculus OX=10090 GN=Astn1 PE=1 SV=4 ;Isoform 2 of Astrotactin-1 OS=Mus musculus OX=10090 GN=Astn1 ;	K.SAS(79.9663)AEAANEIHYIPSVLIGGHGR.E	153515.0,176432.0,158388.0,166754.0,176769.0	171363.0,125037.0,166884.0,152205.0,159116.0	1505119.0,1549819.0,1616177.0,1445898.0,1633904.0	1494198.0,1248190.0,1542901.0,1409032.0,1444111.0	0.101995257517844, 0.113840390393975, 0.0980016421468688, 0.115329020442659, 0.108188118763403	0.114685603915947, 0.100174652897395, 0.108162480936884, 0.108020967586258, 0.110182666013901	0.107471	0.108245	0.00745796	0.00525413	1.00721	0.0103582	0.854711	0.953101	no	194	S	S194	Astn1 S194	11899
Atcay	Q8BHE3	Caytaxin OS=Mus musculus OX=10090 GN=Atcay PE=1 SV=1 ;	R.LGGAVEDSSS(79.9663)PPSTLNLSGAHR.K	115954.0,96789.0,87045.0,120255.0,108987.0	107956.0,80633.0,93204.0,92502.0,110296.0	1278158.0,1431277.0,1342787.0,1325465.0,1429896.0	1302793.0,1186184.0,1311988.0,1285887.0,1209503.0	0.0907196136940816, 0.0676242264774743, 0.0648241307072529, 0.0907266506471314, 0.0762202286040383	0.0828650445619527, 0.0679768062964936, 0.0710402839050357, 0.0719363365521232, 0.0911911752182508	0.078023	0.0770019	0.0123307	0.0097258	0.986914	-0.0190043	0.888199	0.968785	no	46	S	S46	Atcay S46	16467
Atcay	Q8BHE3	Caytaxin OS=Mus musculus OX=10090 GN=Atcay PE=1 SV=1 ;	R.SEEKPETVEEEDRAAEATEDQETS(79.9663)MS.-	52508.0,43394.0,49526.0,52282.0,51244.0	53072.0,53436.0,43055.0,48499.0,46631.0	1278158.0,1431277.0,1342787.0,1325465.0,1429896.0	1302793.0,1186184.0,1311988.0,1285887.0,1209503.0	0.0410809931166569, 0.03031838002008, 0.0368829903774761, 0.0394442705012958, 0.0358375714037944	0.0407370933064577, 0.0450486602415814, 0.0328166111275408, 0.0377163778776829, 0.0385538522847814	0.0367128	0.0389745	0.00412994	0.00446323	1.0616	0.0862465	0.429859	0.746895	no	370	S	S370	Atcay S370	16467
Atl1	Q8BH66	Atlastin-1 OS=Mus musculus OX=10090 GN=Atl1 PE=1 SV=1 ;	K.SSDWS(79.9663)S(79.9663)EEEEPVRK.A	71012.0,65322.0,50128.0,64143.0,69891.0	68913.0,33298.0,59042.0,64967.0,74879.0	5659707.0,5629663.0,5632512.0,5519386.0,5799468.0	5950085.0,4341690.0,6188828.0,5575507.0,5629354.0	0.0125469392673508, 0.0116031812206166, 0.00889975911280793, 0.0116214013660215, 0.0120512778068609	0.0115818513517034, 0.00766936377309297, 0.00954009385945126, 0.0116522138704157, 0.013301526249726	0.0113445	0.010749	0.00142001	0.00217775	0.947507	-0.0777908	0.624548	0.847628	no	22,23	S, S	S22,S23	Atl1 S22,S23	73991
Atl1	Q8BH66	Atlastin-1 OS=Mus musculus OX=10090 GN=Atl1 PE=1 SV=1 ;	K.SSDWS(79.9663)SEEEEPVR.K	78097.0,86605.0,58831.0,79623.0,80150.0	71352.0,47761.0,59672.0,79592.0,77234.0	5659707.0,5629663.0,5632512.0,5519386.0,5799468.0	5950085.0,4341690.0,6188828.0,5575507.0,5629354.0	0.013798770855099, 0.0153836917058801, 0.0104448956344878, 0.0144260611597015, 0.0138202331662146	0.0119917614622312, 0.0110005550833892, 0.0096418901931028, 0.0142752937087156, 0.0137198691004332	0.0135747	0.0121259	0.00186437	0.0019115	0.893268	-0.162835	0.259634	0.667171	no	22	S	S22	Atl1 S22	73991
Atl1	Q8BH66	Atlastin-1 OS=Mus musculus OX=10090 GN=Atl1 PE=1 SV=1 ;	R.DRNS(79.9663)WGGFSEK.S	288403.0,242653.0,291838.0,275436.0,197664.0	324850.0,330255.0,282246.0,230196.0,243972.0	5659707.0,5629663.0,5632512.0,5519386.0,5799468.0	5950085.0,4341690.0,6188828.0,5575507.0,5629354.0	0.050957231531597, 0.0431025800301013, 0.0518131164212344, 0.0499033769335937, 0.0340831262453729	0.0545958587146234, 0.07606600194855, 0.0456057269647823, 0.041287007621011, 0.0433392534916084	0.0459719	0.0521788	0.00748341	0.0142865	1.13501	0.182711	0.42231	0.744721	no	10	S	S10	Atl1 S10	73991
Atp1a1	Q8VDN2	Sodium/potassium-transporting ATPase subunit alpha-1 OS=Mus musculus OX=10090 GN=Atp1a1 PE=1 SV=1 ;	K.VDNSSLTGESEPQTRS(79.9663)PDFTNENPLETR.N	3243.0,5084.0,2410.0,4633.0,4505.0	4630.0,4605.0,3386.0,4881.0,4745.0	7.6524713E7,8.1108437E7,7.8580943E7,7.9264605E7,7.620807E7	6.9006709E7,8.0790523E7,7.1941935E7,7.3578771E7,7.1595077E7	4.23784666791236e-05, 6.26815185700102e-05, 3.06690134782424e-05, 5.84497960975141e-05, 5.9114474359474e-05	6.70949255093443e-05, 5.69992596780194e-05, 4.70657343314438e-05, 6.6337068880914e-05, 6.62755066245686e-05	5.06587e-05	6.07545e-05	1.36464e-05	8.70821e-06	1.19929	0.262183	0.207054	0.618912	no	228	S	S228	Atp1a1 S228	11928
Atp1a3	Q6PIC6	Sodium/potassium-transporting ATPase subunit alpha-3 OS=Mus musculus OX=10090 GN=Atp1a3 PE=1 SV=1 ;Sodium/potassium-transporting ATPase subunit alpha-1 OS=Mus musculus OX=10090 GN=Atp1a1 PE=1 SV=1 ;	K.VDNSS(79.9663)LTGESEPQTR.S	172620.0,301510.0,218836.0,232828.0,240444.0	227930.0,219170.0,199086.0,316250.0,247896.0	1.68485379E8,1.77953869E8,1.74799078E8,1.76889446E8,1.69465662E8	1.55279329E8,1.66763053E8,1.56806122E8,1.6992355E8,1.60607822E8	0.00102453993945671, 0.00169431550825119, 0.00125192880021942, 0.00131623454798994, 0.00141883610616055	0.00146787084583551, 0.00131425993982012, 0.00126963155175791, 0.00186113107924122, 0.00154348646854821	0.00134117	0.00149128	0.000244737	0.000234802	1.11192	0.153054	0.351381	0.701904	no	207	S	S207	Atp1a3 S207	232975
Atp1a3	Q6PIC6	Sodium/potassium-transporting ATPase subunit alpha-3 OS=Mus musculus OX=10090 GN=Atp1a3 PE=1 SV=1 ;	K.VDNSSLTGESEPQTRS(79.9663)PDCTHDNPLETR.N	71272.0,103461.0,81639.0,83458.0,103310.0	83219.0,90610.0,88266.0,93633.0,99609.0	1.68485379E8,1.77953869E8,1.74799078E8,1.76889446E8,1.69465662E8	1.55279329E8,1.66763053E8,1.56806122E8,1.6992355E8,1.60607822E8	0.000423015934219432, 0.000581392248347239, 0.000467044797570385, 0.000471808815546859, 0.000609622024785174	0.000535930960907231, 0.000543345773359043, 0.000562898940897218, 0.000551030154442983, 0.000620200179291392	0.000510577	0.000562681	8.04514e-05	3.36662e-05	1.10205	0.14019	0.235493	0.642065	no	218	S	S218	Atp1a3 S218	232975
Atp1a3	Q6PIC6	Sodium/potassium-transporting ATPase subunit alpha-3 OS=Mus musculus OX=10090 GN=Atp1a3 PE=1 SV=1 ;	R.IISAHGCKVDNSS(79.9663)LTGESEPQTR.S	37111.0,34452.0,27641.0,34792.0,40960.0	33478.0,32364.0,35678.0,32258.0,38336.0	1.68485379E8,1.77953869E8,1.74799078E8,1.76889446E8,1.69465662E8	1.55279329E8,1.66763053E8,1.56806122E8,1.6992355E8,1.60607822E8	0.000220262435947038, 0.000193600735930052, 0.000158130124690932, 0.000196687822743252, 0.000241700882152751	0.000215598561737731, 0.000194071764805121, 0.000227529381792887, 0.000189838312582335, 0.000238693231267404	0.000202076	0.000213146	3.13567e-05	2.10513e-05	1.05478	0.0769428	0.533159	0.794948	no	207	S	S207	Atp1a3 S207	232975
Atp1b1	P14094	Sodium/potassium-transporting ATPase subunit beta-1 OS=Mus musculus OX=10090 GN=Atp1b1 PE=1 SV=1 ;	K.Y(79.9663)NPNVLPVQCT(79.9663)GK.R	51318.0,40803.0,45556.0,51020.0,46261.0	52877.0,47589.0,57475.0,64650.0,57743.0	5.5975088E7,6.0801993E7,5.8941164E7,5.7398661E7,5.6323533E7	5.2122739E7,5.8766423E7,5.1736133E7,5.7010614E7,5.382577E7	0.000916800702483934, 0.000671079975947499, 0.000772906351153839, 0.000888870909375395, 0.000821344073000534	0.00101447086270735, 0.000809799160313024, 0.00111092570447814, 0.00113399936369743, 0.00107277610705801	0.0008142	0.00102839	9.79058e-05	0.000130299	1.26307	0.336938	0.0203583	0.29466	up	205215	Y, T	Y205,T215	Atp1b1 Y205,T215	11931
Atp2b2	Q9R0K7	Plasma membrane calcium-transporting ATPase 2 OS=Mus musculus OX=10090 GN=Atp2b2 PE=1 SV=2 ;	R.IEDSQPHIPLIDDTDLEEDAALKQNSS(79.9663)PPSSLNK.N	344895.0,422727.0,352222.0,306273.0,395097.0	329236.0,275274.0,337766.0,331493.0,338286.0	3.3495765E7,3.4492252E7,3.2984349E7,3.1136853E7,3.4341058E7	3.1094921E7,2.6741808E7,3.0075123E7,3.0788619E7,3.0786065E7	0.0102966748184435, 0.0122557089052927, 0.0106784584410018, 0.00983635051365018, 0.0115050910778579	0.0105880957214845, 0.0102937692171001, 0.0112307437612142, 0.0107667381898487, 0.0109882831729226	0.0109145	0.0107735	0.000967919	0.000360474	0.987088	-0.0187498	0.772373	0.910062	no	1156	S	S1156	Atp2b2 S1156	11941
Atp2b2	Q9R0K7	Plasma membrane calcium-transporting ATPase 2 OS=Mus musculus OX=10090 GN=Atp2b2 PE=1 SV=2 ;	R.IEDSQPHIPLIDDTDLEEDAALKQNS(79.9663)SPPSSLNK.N	133963.0,201463.0,138675.0,141843.0,167449.0	129088.0,93640.0,143154.0,153440.0,155709.0	3.3495765E7,3.4492252E7,3.2984349E7,3.1136853E7,3.4341058E7	3.1094921E7,2.6741808E7,3.0075123E7,3.0788619E7,3.0786065E7	0.00399940111832048, 0.00584081897580941, 0.00420426669630497, 0.00455547000848159, 0.00487605827403454	0.00415141752571103, 0.00350163309825573, 0.00475988078253246, 0.00498365970880344, 0.00505777532789592	0.0046952	0.00449087	0.000722812	0.000657725	0.956481	-0.0641915	0.652706	0.865031	no	1155	S	S1155	Atp2b2 S1155	11941
Atp2b2	Q9R0K7	Plasma membrane calcium-transporting ATPase 2 OS=Mus musculus OX=10090 GN=Atp2b2 PE=1 SV=2 ;	R.SS(79.9663)PTDKHTLVK.G	112837.0,119634.0,114241.0,113767.0,121621.0	110911.0,86898.0,103330.0,110508.0,111416.0	3.3495765E7,3.4492252E7,3.2984349E7,3.1136853E7,3.4341058E7	3.1094921E7,2.6741808E7,3.0075123E7,3.0788619E7,3.0786065E7	0.00336869452003858, 0.0034684311131671, 0.00346349112422986, 0.00365377323135386, 0.00354156240614369	0.00356685260592879, 0.00324951850675168, 0.00343572992203556, 0.00358924835180168, 0.00361903997799004	0.00349919	0.00349208	0.000105996	0.000152613	0.997967	-0.00293547	0.934143	0.981513	no	747	S	S747	Atp2b2 S747	11941
Atp6v1h	Q8BVE3	V-type proton ATPase subunit H OS=Mus musculus OX=10090 GN=Atp6v1h PE=1 SV=1 ;	K.RSS(79.9663)EDKQEMLQTEGSQCAK.T	19194.0,20666.0,23014.0,21396.0,23477.0	22027.0,30155.0,14402.0,25857.0,23446.0	1.9279351E7,1.9816284E7,1.9289406E7,2.0273651E7,1.9733275E7	1.9598054E7,2.1480562E7,1.9528767E7,2.1273264E7,2.0299668E7	0.000995572931889668, 0.00104287968420315, 0.00119309013455365, 0.00105535998424753, 0.00118971635473585	0.00112393812161146, 0.00140382733002982, 0.000737476155048601, 0.00121546933277376, 0.00115499425901941	0.00109532	0.00112714	9.05068e-05	0.000243404	1.02905	0.0413106	0.794891	0.922341	no	59	S	S59	Atp6v1h S59	108664
Atp6v1h	Q8BVE3	V-type proton ATPase subunit H OS=Mus musculus OX=10090 GN=Atp6v1h PE=1 SV=1 ;	K.QLQSEQPQTAAARS(79.9663).-	54333.0,61722.0,55207.0,69737.0,71069.0	53759.0,59897.0,59086.0,67968.0,73572.0	1.9279351E7,1.9816284E7,1.9289406E7,2.0273651E7,1.9733275E7	1.9598054E7,2.1480562E7,1.9528767E7,2.1273264E7,2.0299668E7	0.00281819652539134, 0.00311471111334496, 0.00286203732763985, 0.00343978497015658, 0.0036014802408622	0.00274307847095431, 0.00278842797502226, 0.00302558784177209, 0.00319499631086231, 0.0036242957273981	0.00316724	0.00307528	0.000346621	0.000357373	0.970964	-0.0425106	0.690429	0.881483	no	483	S	S483	Atp6v1h S483	108664
Atp8a1	P70704	Phospholipid-transporting ATPase IA OS=Mus musculus OX=10090 GN=Atp8a1 PE=1 SV=2 ;	K.KCTIAGVAYGHVPEPEDYGCS(79.9663)PDEWQSSQFGDEK.T	120668.0,160729.0,134599.0,133740.0,146831.0	137892.0,138362.0,129080.0,164884.0,145113.0	3129150.0,3412398.0,3389557.0,3430259.0,3421342.0	3085653.0,4181362.0,2960502.0,3798080.0,3334324.0	0.0385625489350143, 0.0471014811285202, 0.0397099089940072, 0.038988309629098, 0.0429162007188992	0.0446881097777359, 0.0330901749238645, 0.0436007136627504, 0.043412461032943, 0.0435209655690329	0.0414557	0.0416625	0.00358866	0.00481954	1.00499	0.00717876	0.940702	0.982223	no	443	S	S443	Atp8a1 S443	11980
Atrx	Q61687	Transcriptional regulator ATRX OS=Mus musculus OX=10090 GN=Atrx PE=1 SV=3 ;	K.YVES(79.9663)DDEKPTDENVNEK.A	66549.0,68195.0,75999.0,52412.0,84574.0	83843.0,82208.0,68182.0,60218.0,65541.0	164783.0,138743.0,156366.0,140181.0,150535.0	158739.0,183769.0,168070.0,164865.0,163719.0	0.403858407724098, 0.491520292915679, 0.486032769272092, 0.373888044742155, 0.561822831899558	0.528181480291548, 0.447344220189477, 0.405676206342595, 0.365256421920966, 0.400326168618181	0.463424	0.429357	0.0750794	0.0624545	0.926487	-0.110157	0.458552	0.760795	no	92	S	S92	Atrx S92	22589
Atrx	Q61687	Transcriptional regulator ATRX OS=Mus musculus OX=10090 GN=Atrx PE=1 SV=3 ;	K.TTSTS(79.9663)NPS(79.9663)SPAPDWYKDFVTDTDAEVLEHSGK.M	107590.0,91807.0,95142.0,96547.0,100361.0	119070.0,120969.0,116072.0,110758.0,100788.0	164783.0,138743.0,156366.0,140181.0,150535.0	158739.0,183769.0,168070.0,164865.0,163719.0	0.652919293859197, 0.661705455410363, 0.608457081462722, 0.68873099778144, 0.666695452884711	0.750099219473475, 0.658266628212593, 0.69061700481942, 0.671810269007976, 0.615615780697415	0.655702	0.677282	0.0295281	0.0491793	1.03291	0.0467166	0.429854	0.746895	no	19751978	S, S	S1975,S1978	Atrx S1975,S1978	22589
Atrx	Q61687	Transcriptional regulator ATRX OS=Mus musculus OX=10090 GN=Atrx PE=1 SV=3 ;	K.TTQEGSS(79.9663)ADDTGDTEGR.Q	1701.0,2645.0,2470.0,1990.0,2601.0	1723.0,1745.0,1426.0,2835.0,2107.0	164783.0,138743.0,156366.0,140181.0,150535.0	158739.0,183769.0,168070.0,164865.0,163719.0	0.010322666779947, 0.0190640248517042, 0.0157962728470384, 0.0141959324016807, 0.0172783738001129	0.0108542954157453, 0.00949561677976155, 0.00848456000475992, 0.0171958875443545, 0.0128696119570728	0.0153315	0.01178	0.00332851	0.00344436	0.768355	-0.380156	0.135959	0.573594	no	855	S	S855	Atrx S855	22589
Atrx	Q61687	Transcriptional regulator ATRX OS=Mus musculus OX=10090 GN=Atrx PE=1 SV=3 ;	K.TTST(79.9663)S(79.9663)NPSSPAPDWYKDFVTDTDAEVLEHSGK.M	79448.0,95985.0,80784.0,95259.0,94717.0	101103.0,105305.0,111881.0,102808.0,76102.0	164783.0,138743.0,156366.0,140181.0,150535.0	158739.0,183769.0,168070.0,164865.0,163719.0	0.482137113658569, 0.69181868634814, 0.516634050880626, 0.679542876709397, 0.629202511043943	0.636913423922288, 0.573029183376957, 0.665680966264057, 0.623588997058199, 0.464833037094045	0.599867	0.592809	0.095462	0.0790127	0.988234	-0.0170751	0.901908	0.974557	no	19741975	T, S	T1974,S1975	Atrx T1974,S1975	22589
Atrx	Q61687	Transcriptional regulator ATRX OS=Mus musculus OX=10090 GN=Atrx PE=1 SV=3 ;	R.AKTTQEGS(79.9663)S(79.9663)ADDTGDTEGR.Q	40245.0,39460.0,44080.0,37710.0,41616.0	43455.0,55848.0,42005.0,40838.0,39281.0	164783.0,138743.0,156366.0,140181.0,150535.0	158739.0,183769.0,168070.0,164865.0,163719.0	0.244230290746011, 0.284410745046597, 0.281902715424069, 0.269009352194663, 0.276453980801807	0.273751252055261, 0.303903269865973, 0.249925626227167, 0.247705698601886, 0.239929391212993	0.271201	0.263043	0.0161929	0.0261044	0.969918	-0.0440658	0.572155	0.81529	no	854855	S, S	S854,S855	Atrx S854,S855	22589
Atrx	Q61687	Transcriptional regulator ATRX OS=Mus musculus OX=10090 GN=Atrx PE=1 SV=3 ;	K.TTST(79.9663)SNPS(79.9663)SPAPDWYKDFVTDTDAEVLEHSGK.M	117859.0,95955.0,98459.0,92776.0,101563.0	98282.0,122370.0,112893.0,104318.0,94005.0	164783.0,138743.0,156366.0,140181.0,150535.0	158739.0,183769.0,168070.0,164865.0,163719.0	0.715237615530728, 0.691602459223168, 0.62967013289334, 0.661830062561973, 0.674680306905371	0.619142113784262, 0.665890329707404, 0.671702266912596, 0.632748005944257, 0.574185036556539	0.674604	0.632734	0.0321025	0.039467	0.937933	-0.092443	0.104535	0.532766	no	19741978	T, S	T1974,S1978	Atrx T1974,S1978	22589
Atxn2	O70305	Ataxin-2 OS=Mus musculus OX=10090 GN=Atxn2 PE=1 SV=1 ;Isoform 2 of Ataxin-2 OS=Mus musculus OX=10090 GN=Atxn2 ;	R.QNS(79.9663)PAGSKENVK.A	2162.0,2877.0,2306.0,2974.0,3312.0	1309.0,3928.0,2483.0,3202.0,3100.0	1413127.0,1345178.0,1369208.0,1371654.0,1414762.0	1444560.0,1367790.0,1581475.0,1444564.0,1456221.0	0.00152994033798802, 0.00213875041072631, 0.00168418531004785, 0.00216818527121271, 0.00234102979865165	0.000906158276568644, 0.00287178587356246, 0.00157005327305206, 0.00221658576567047, 0.00212879775803261	0.00197242	0.00193868	0.000346674	0.000739265	0.982893	-0.0248936	0.92955	0.981291	no	727	S	S727	Atxn2 S727	20239
Atxn2	O70305	Ataxin-2 OS=Mus musculus OX=10090 GN=Atxn2 PE=1 SV=1 ;Isoform 2 of Ataxin-2 OS=Mus musculus OX=10090 GN=Atxn2 ;	R.TSPAGGTWSSVVSGVPRLS(79.9663)PK.T	199594.0,157932.0,170342.0,154485.0,175276.0	153174.0,181010.0,167445.0,166429.0,178039.0	1413127.0,1345178.0,1369208.0,1371654.0,1414762.0	1444560.0,1367790.0,1581475.0,1444564.0,1456221.0	0.141242789926171, 0.117406023589443, 0.124409147477958, 0.112626799469837, 0.123890802834682	0.106035055657086, 0.132337566439293, 0.105879005358921, 0.115210541035219, 0.122260975497538	0.123915	0.116345	0.0108431	0.0112681	0.938906	-0.0909475	0.310617	0.684727	no	653	S	S653	Atxn2 S653	20239
Atxn2l	Q7TQH0	Ataxin-2-like protein OS=Mus musculus OX=10090 GN=Atxn2l PE=1 SV=1 ;Isoform 2 of Ataxin-2-like protein OS=Mus musculus OX=10090 GN=Atxn2l ;Isoform 3 of Ataxin-2-like protein OS=Mus musculus OX=10090 GN=Atxn2l ;	R.QGS(79.9663)GRES(79.9663)PSLVSR.E	103822.0,62820.0,133598.0,90771.0,60974.0	108130.0,142527.0,107802.0,58152.0,69050.0	925760.0,930554.0,938509.0,877134.0,936032.0	1003773.0,1022214.0,1108302.0,969908.0,1020416.0	0.112147856895956, 0.067508172550975, 0.142351325346907, 0.103485898391808, 0.0651409353526375	0.107723559011848, 0.139429708456351, 0.09726771223006, 0.0599562020315329, 0.0676684803060713	0.0981268	0.0944091	0.0324295	0.0320717	0.962113	-0.0557213	0.85991	0.955789	no	333337	S, S	S333,S337	Atxn2l S333,S337	233871
Avl9	Q80U56	Late secretory pathway protein AVL9 homolog OS=Mus musculus OX=10090 GN=Avl9 PE=1 SV=2 ;	R.KS(79.9663)MSEDAGPQESNPSADDFTSESTSDVLNTSLETVTR.V	7764.0,14779.0,7848.0,18499.0,9555.0	15014.0,16674.0,10664.0,11349.0,11993.0	257703.0,258960.0,245174.0,260443.0,258825.0	252678.0,247988.0,250160.0,276446.0,277402.0	0.0301277051489505, 0.0570705900525178, 0.032009919485753, 0.0710289775497902, 0.0369168356997972	0.0594194983338478, 0.067237124376986, 0.0426287176207227, 0.0410532255847435, 0.0432332859892863	0.0454308	0.0507144	0.0178714	0.0118687	1.1163	0.158724	0.599077	0.834229	no	244	S	S244	Avl9 S244	78937
Avl9	Q80U56	Late secretory pathway protein AVL9 homolog OS=Mus musculus OX=10090 GN=Avl9 PE=1 SV=2 ;	K.DSLPS(79.9663)DSPPITVQPQANNR.Q	22564.0,23662.0,22294.0,26723.0,23075.0	28258.0,27735.0,23976.0,26224.0,27986.0	257703.0,258960.0,245174.0,260443.0,258825.0	252678.0,247988.0,250160.0,276446.0,277402.0	0.0875581580346368, 0.0913731850478838, 0.0909313385595536, 0.102605944486893, 0.0891529025403265	0.111834033829617, 0.111840089036566, 0.0958426606971538, 0.0948612025495033, 0.100886078687248	0.0923243	0.103053	0.00594414	0.00833831	1.1162	0.158601	0.0505014	0.42086	no	366	S	S366	Avl9 S366	78937
Avl9	Q80U56	Late secretory pathway protein AVL9 homolog OS=Mus musculus OX=10090 GN=Avl9 PE=1 SV=2 ;	R.YLELPPRPS(79.9663)PESSESDWETLDPSVLEDASLKER.E	20734.0,23425.0,21677.0,20028.0,17063.0	23651.0,18290.0,21376.0,25670.0,24687.0	257703.0,258960.0,245174.0,260443.0,258825.0	252678.0,247988.0,250160.0,276446.0,277402.0	0.0804569601440418, 0.0904579857893111, 0.0884147584980463, 0.076899743897897, 0.0659248526997006	0.093601342419997, 0.0737535687210671, 0.0854493124400384, 0.0928571945334713, 0.088993590529268	0.0804309	0.086931	0.00983844	0.00805772	1.08082	0.112122	0.287348	0.675364	no	324	S	S324	Avl9 S324	78937
Bad	Q61337	Bcl2-associated agonist of cell death OS=Mus musculus OX=10090 GN=Bad PE=1 SV=1 ;	R.RMS(79.9663)DEFEGSFK.G	260213.0,256265.0,259730.0,263700.0,255372.0	302971.0,305598.0,286327.0,285358.0,315650.0	27831.0,29490.0,32449.0,32786.0,33208.0	37212.0,35650.0,37776.0,36072.0,38774.0	9.34975387158205, 8.68989487962021, 8.00425282751394, 8.0430671628134, 7.69007468079981	8.14175534773729, 8.57217391304348, 7.57960080474375, 7.91078953204702, 8.14076442977253	8.35541	8.06902	0.664105	0.363376	0.965724	-0.0503175	0.429031	0.746895	no	155	S	S155	Bad S155	12015
Bag3	Q9JLV1	BAG family molecular chaperone regulator 3 OS=Mus musculus OX=10090 GN=Bag3 PE=1 SV=2 ;	R.SQS(79.9663)PAASDCSSSSSSASLPSSGR.S	4078.0,3975.0,4018.0,3029.0,3520.0	7824.0,10661.0,9569.0,7235.0,9893.0	73098.0,79016.0,78890.0,81930.0,72359.0	155194.0,209415.0,174971.0,167096.0,170707.0	0.0557881200580043, 0.0503062670851473, 0.0509316770186335, 0.036970584645429, 0.0486463328680606	0.0504143201412426, 0.0509084831554569, 0.0546890627589715, 0.0432984631589027, 0.0579531009273199	0.0485286	0.0514527	0.00698636	0.00549079	1.06025	0.0844113	0.483987	0.774262	no	179	S	S179	Bag3 S179	29810
Bag6	Q9Z1R2	Large proline-rich protein BAG6 OS=Mus musculus OX=10090 GN=Bag6 PE=1 SV=1 ;	R.TSPEPQRENAS(79.9663)PAPGTTAEEAMSR.G	14424.0,13012.0,14376.0,13785.0,13006.0	16301.0,21896.0,13669.0,15809.0,18412.0	698915.0,678278.0,671166.0,717776.0,656975.0	742009.0,729482.0,801103.0,712587.0,745780.0	0.0206377027249379, 0.0191838744585553, 0.021419440198103, 0.0192051559260828, 0.0197967959206971	0.0219687362282668, 0.0300158194444825, 0.0170627247682258, 0.0221853612260678, 0.0246882458633913	0.0200486	0.0231842	0.000968091	0.00471383	1.1564	0.209639	0.21348	0.625575	no	995	S	S995	Bag6 S995	224727
Baiap2	Q8BKX1	Brain-specific angiogenesis inhibitor 1-associated protein 2 OS=Mus musculus OX=10090 GN=Baiap2 PE=1 SV=2 ;Isoform 2 of Brain-specific angiogenesis inhibitor 1-associated protein 2 OS=Mus musculus OX=10090 GN=Baiap2 ;Isoform 3 of Brain-specific angiogenesis inhibitor 1-associated protein 2 OS=Mus musculus OX=10090 GN=Baiap2 ;	K.S(79.9663)LSPPQSQSK.L	1548434.0,1500469.0,1436742.0,1305006.0,1517400.0	1561489.0,1513454.0,1683820.0,1747638.0,1802545.0	5405393.0,5461611.0,5922551.0,4422681.0,5417614.0	5717589.0,5739305.0,6445177.0,5858294.0,6270481.0	0.286460947427874, 0.274730111683165, 0.242588371125888, 0.295071247508016, 0.280086399658595	0.273102701156029, 0.263699873068255, 0.261252716566201, 0.298318588995363, 0.287465188077278	0.275787	0.276768	0.0200472	0.0158413	1.00355	0.00511955	0.933845	0.981513	no	324	S	S324	Baiap2 S324	108100
Basp1	Q91XV3	Brain acid soluble protein 1 OS=Mus musculus OX=10090 GN=Basp1 PE=1 SV=3 ;	K.AEGAGTEEEGT(79.9663)PKESEPQAAADATEVK.E	13592.0,19005.0,16624.0,14381.0,20368.0	13967.0,19159.0,15479.0,12720.0,13320.0	1.236547E7,1.2083881E7,1.4836343E7,8376369.0,1.5669005E7	8383412.0,1.5094015E7,1.0720253E7,9933043.0,8758015.0	0.00109918992161236, 0.00157275630238332, 0.00112049175460557, 0.00171685368684212, 0.00129989109072337	0.00166602810407028, 0.00126931104812073, 0.00144390248998788, 0.00128057434161918, 0.00152089257668547	0.00136184	0.00143614	0.000274587	0.000167425	1.05456	0.0766446	0.622232	0.845529	no	36	T	T36	Basp1 T36	70350
Basp1	Q91XV3	Brain acid soluble protein 1 OS=Mus musculus OX=10090 GN=Basp1 PE=1 SV=3 ;	K.KAEGAGTEEEGT(79.9663)PKESEPQAAADATEVK.E	125312.0,161721.0,148475.0,100354.0,172702.0	109102.0,184359.0,113709.0,104520.0,91575.0	1.236547E7,1.2083881E7,1.4836343E7,8376369.0,1.5669005E7	8383412.0,1.5094015E7,1.0720253E7,9933043.0,8758015.0	0.0101340264462248, 0.0133832003145347, 0.0100075200472246, 0.0119806087816809, 0.0110218868396557	0.01301403294983, 0.012214046428336, 0.0106069325042982, 0.0105224552033048, 0.0104561364647126	0.0113054	0.0113627	0.00140625	0.001178	1.00507	0.00729009	0.946109	0.982846	no	36	T	T36	Basp1 T36	70350
Basp1	Q91XV3	Brain acid soluble protein 1 OS=Mus musculus OX=10090 GN=Basp1 PE=1 SV=3 ;	K.AGEASAES(79.9663)TGAADGAAPEEGEAK.K	154907.0,202140.0,198790.0,113699.0,210216.0	125997.0,179251.0,132244.0,142534.0,126816.0	1.236547E7,1.2083881E7,1.4836343E7,8376369.0,1.5669005E7	8383412.0,1.5094015E7,1.0720253E7,9933043.0,8758015.0	0.0125273847253683, 0.0167280694008821, 0.0133988544212007, 0.0135737811932593, 0.013416040137839	0.0150293221900582, 0.0118756341503569, 0.0123359028933366, 0.0143494798119771, 0.0144799934688397	0.0139288	0.0136141	0.00161784	0.00140974	0.977402	-0.0329756	0.751494	0.907402	no	131	S	S131	Basp1 S131	70350
Basp1	Q91XV3	Brain acid soluble protein 1 OS=Mus musculus OX=10090 GN=Basp1 PE=1 SV=3 ;	K.AGEASAEST(79.9663)GAADGAAPEEGEAK.K	33825.0,42689.0,42330.0,28263.0,51251.0	29967.0,51455.0,31440.0,33241.0,30433.0	1.236547E7,1.2083881E7,1.4836343E7,8376369.0,1.5669005E7	8383412.0,1.5094015E7,1.0720253E7,9933043.0,8758015.0	0.00273543989836213, 0.00353272264101244, 0.00285312896850659, 0.00337413502198864, 0.00327085223343792	0.00357455890274747, 0.00340896706409792, 0.002932766605415, 0.00334650720831471, 0.0034748741581283	0.00315326	0.00334753	0.000343241	0.00024676	1.06161	0.0862569	0.33712	0.696398	no	132	T	T132	Basp1 T132	70350
Basp1	Q91XV3	Brain acid soluble protein 1 OS=Mus musculus OX=10090 GN=Basp1 PE=1 SV=3 ;	K.AGEAS(79.9663)AES(79.9663)TGAADGAAPEEGEAK.K	19570.0,22173.0,21499.0,18139.0,17931.0	18113.0,26709.0,20841.0,20765.0,17463.0	1.236547E7,1.2083881E7,1.4836343E7,8376369.0,1.5669005E7	8383412.0,1.5094015E7,1.0720253E7,9933043.0,8758015.0	0.0015826329286311, 0.00183492373021548, 0.0014490767704683, 0.00216549676834915, 0.00114436111291049	0.0021605761472775, 0.0017695093055095, 0.00194407725265439, 0.00209049734305993, 0.00199394497497435	0.0016353	0.00199172	0.000387115	0.000149935	1.21796	0.284462	0.111015	0.547607	no	128131	S, S	S128,S131	Basp1 S128,S131	70350
Basp1	Q91XV3	Brain acid soluble protein 1 OS=Mus musculus OX=10090 GN=Basp1 PE=1 SV=3 ;	K.AEGAGTEEEGTPKES(79.9663)EPQAAADATEVK.E	67569.0,98969.0,72266.0,70302.0,88472.0	71538.0,93609.0,64836.0,70130.0,62004.0	1.236547E7,1.2083881E7,1.4836343E7,8376369.0,1.5669005E7	8383412.0,1.5094015E7,1.0720253E7,9933043.0,8758015.0	0.00546432929763284, 0.00819016671878844, 0.00487087687309467, 0.00839289673126864, 0.00564630619493707	0.00853327976723558, 0.00620172962594777, 0.00604799159124323, 0.00706027347309379, 0.00707968643579624	0.00651292	0.00698459	0.00165033	0.000987838	1.07242	0.100872	0.601651	0.834229	no	40	S	S40	Basp1 S40	70350
Basp1	Q91XV3	Brain acid soluble protein 1 OS=Mus musculus OX=10090 GN=Basp1 PE=1 SV=3 ;	K.AEPEKS(79.9663)EGAAEEQPEPAPAPEQEAAAPGPAAGGEAPK.A	20959.0,30631.0,18920.0,19178.0,25025.0	6625.0,12179.0,8556.0,7586.0,5311.0	1.236547E7,1.2083881E7,1.4836343E7,8376369.0,1.5669005E7	8383412.0,1.5094015E7,1.0720253E7,9933043.0,8758015.0	0.00169496185749511, 0.00253486441980023, 0.0012752468718201, 0.00228953619402393, 0.00159710204955579	0.000790251033827277, 0.000806876102879188, 0.000798115492236984, 0.000763713597132319, 0.0006064159515598	0.00187834	0.000753074	0.000518785	8.35573e-05	0.400925	-1.3186	0.00768597	0.203472	down	92	S	S92	Basp1 S92	70350
Basp1	Q91XV3	Brain acid soluble protein 1 OS=Mus musculus OX=10090 GN=Basp1 PE=1 SV=3 ;	K.KAEGAGTEEEGTPKES(79.9663)EPQAAADATEVK.E	29520.0,39026.0,34977.0,26649.0,43285.0	27325.0,44139.0,24365.0,22329.0,26723.0	1.236547E7,1.2083881E7,1.4836343E7,8376369.0,1.5669005E7	8383412.0,1.5094015E7,1.0720253E7,9933043.0,8758015.0	0.00238729300220695, 0.00322959155258149, 0.00235752166150378, 0.00318145010087306, 0.00276246002857233	0.0032594127546159, 0.00292427164011696, 0.00227280083781605, 0.00224795160959235, 0.00305126218669413	0.00278366	0.00275114	0.000417206	0.000463788	0.988316	-0.0169552	0.910099	0.977692	no	40	S	S40	Basp1 S40	70350
Bcan	Q61361	Brevican core protein OS=Mus musculus OX=10090 GN=Bcan PE=1 SV=2 ;	R.GAIYSIPISEDGGGGSST(79.9663)PEDPAEAPR.T	9789.0,9130.0,12402.0,6812.0,14341.0	9834.0,7738.0,16794.0,15037.0,9975.0	7103307.0,7531835.0,7089206.0,7897809.0,7131440.0	5878061.0,4011964.0,5328918.0,5890807.0,5101183.0	0.00137809051474194, 0.00121218799933881, 0.00174942017484045, 0.000862517693198202, 0.00201095430936809	0.00167300067147993, 0.00192873116508523, 0.00315148403484535, 0.00255262139805293, 0.00195542877014998	0.00144263	0.00225225	0.000450253	0.000597315	1.56121	0.642664	0.0440745	0.400677	up	415	T	T415	Bcan T415	12032
Bcas1	Q80YN3	Breast carcinoma-amplified sequence 1 homolog OS=Mus musculus OX=10090 GN=Bcas1 PE=1 SV=3 ;	K.RMS(79.9663)DAQVQTDPVSIGPVGK.S	67992.0,67899.0,101745.0,101485.0,73673.0	109220.0,175861.0,60269.0,105731.0,159180.0	6810119.0,7501045.0,6314233.0,9334327.0,6454037.0	9129322.0,1.3571809E7,7693375.0,9719353.0,1.2017438E7	0.00998396650631215, 0.00905193876319899, 0.0161135960614694, 0.0108722353523719, 0.0114150259752152	0.0119636485601012, 0.0129578157193341, 0.00783388304872699, 0.0108783990045428, 0.0132457517151326	0.0114874	0.0113759	0.00273757	0.00218733	0.990298	-0.0140657	0.94513	0.982744	no	615	S	S615	Bcas1 S615	76960
Bckdha	P50136	2-oxoisovalerate dehydrogenase subunit alpha, mitochondrial OS=Mus musculus OX=10090 GN=Bckdha PE=1 SV=1 ;	R.IGHHS(79.9663)TSDDSSAYR.S	403726.0,436702.0,410957.0,453641.0,459463.0	347287.0,379021.0,344961.0,365604.0,414082.0	389264.0,374768.0,404063.0,406565.0,365451.0	363334.0,340374.0,366344.0,365162.0,367959.0	1.03715216408401, 1.16525957392307, 1.01706169582466, 1.11578960313849, 1.25724926187095	0.955834025992613, 1.11354275003379, 0.941631362872055, 1.00121042167586, 1.1253482045554	1.1185	1.02751	0.0979188	0.0868594	0.918651	-0.122411	0.159231	0.593459	no	334	S	S334	Bckdha S334	12039
Bcl11a	Q9QYE3	B-cell lymphoma/leukemia 11A OS=Mus musculus OX=10090 GN=Bcl11a PE=1 SV=1 ;	K.GVDKPPS(79.9663)PSPIEMK.K	292709.0,257118.0,248897.0,232138.0,295112.0	265876.0,144372.0,251790.0,212957.0,257517.0	406373.0,406099.0,409897.0,336416.0,408210.0	391300.0,300173.0,383516.0,361519.0,351862.0	0.720296377958181, 0.633141179860083, 0.607218398768471, 0.690032578712071, 0.722941623184145	0.679468438538206, 0.480962644874789, 0.65653062714463, 0.589061709066467, 0.731869312400884	0.674726	0.627579	0.0522548	0.0966787	0.930124	-0.104506	0.373566	0.719024	no	86	S	S86	Bcl11a S86	14025
Bcl11a	Q9QYE3	B-cell lymphoma/leukemia 11A OS=Mus musculus OX=10090 GN=Bcl11a PE=1 SV=1 ;	R.GCS(79.9663)PGESASGGLSKK.L	309669.0,246500.0,249931.0,243361.0,275063.0	253995.0,151361.0,240415.0,251328.0,224644.0	406373.0,406099.0,409897.0,336416.0,408210.0	391300.0,300173.0,383516.0,361519.0,351862.0	0.762031434175007, 0.606994846084329, 0.609740983710542, 0.72339306097213, 0.673827196785968	0.649105545617173, 0.504245884873057, 0.626870847630868, 0.695199975658264, 0.638443480682768	0.675198	0.622773	0.0685583	0.0711514	0.922357	-0.116603	0.269545	0.667171	no	608	S	S608	Bcl11a S608	14025
Bcl2l13	P59017	Bcl-2-like protein 13 OS=Mus musculus OX=10090 GN=Bcl2l13 PE=1 SV=2 ;	K.QQGPS(79.9663)PPGVQLDVAPQSLNPEVLLK.L	79191.0,104181.0,102446.0,97581.0,104160.0	102478.0,88411.0,81993.0,99342.0,98332.0	1982801.0,2083360.0,2098262.0,1999261.0,2088815.0	1987632.0,1980832.0,2039453.0,1968206.0,1992660.0	0.0399389550439, 0.050006239920129, 0.0488242173760951, 0.0488085347535915, 0.0498655936499882	0.0515578336432499, 0.0446332652138091, 0.0402034270954025, 0.0504733752462903, 0.0493471038712073	0.0474887	0.047243	0.00425769	0.00473937	0.994826	-0.0074839	0.933421	0.981513	no	35	S	S35	Bcl2l13 S35	94044
Bcl2l13	P59017	Bcl-2-like protein 13 OS=Mus musculus OX=10090 GN=Bcl2l13 PE=1 SV=2 ;	R.AEKTS(79.9663)PTPSVFVELGEEELEAVTARPEAVER.A	14371.0,15264.0,15092.0,14720.0,15703.0	16747.0,14600.0,13620.0,14581.0,17037.0	1982801.0,2083360.0,2098262.0,1999261.0,2088815.0	1987632.0,1980832.0,2039453.0,1968206.0,1992660.0	0.00724782769425676, 0.00732662621918439, 0.00719261941549721, 0.00736272052523407, 0.00751765953423352	0.00842560393473239, 0.0073706402158285, 0.00667826127888213, 0.00740826925636849, 0.0085498780524525	0.00732949	0.00768653	0.000124421	0.000788261	1.04871	0.0686196	0.371209	0.719024	no	343	S	S343	Bcl2l13 S343	94044
Bclaf1	Q8K019	Bcl-2-associated transcription factor 1 OS=Mus musculus OX=10090 GN=Bclaf1 PE=1 SV=2 ;Isoform 2 of Bcl-2-associated transcription factor 1 OS=Mus musculus OX=10090 GN=Bclaf1 ;Isoform 3 of Bcl-2-associated transcription factor 1 OS=Mus musculus OX=10090 GN=Bclaf1 ;	K.EVQS(79.9663)PEQVKSEK.L	105332.0,104772.0,97337.0,109674.0,98275.0	109026.0,129919.0,106889.0,116360.0,115174.0	1613774.0,1522140.0,1554294.0,1514943.0,1529595.0	1631959.0,1755238.0,1803526.0,1685315.0,1483257.0	0.0652706017075501, 0.0688320391028421, 0.0626245742439976, 0.0723948029727851, 0.0642490332408252	0.0668068254165699, 0.0740178824751971, 0.0592666809350129, 0.0690434725852437, 0.0776493891483404	0.0666742	0.0693569	0.00392532	0.00705166	1.04024	0.0569095	0.484266	0.774262	no	494	S	S494	Bclaf1 S494	72567
Bclaf1	Q8K019	Bcl-2-associated transcription factor 1 OS=Mus musculus OX=10090 GN=Bclaf1 PE=1 SV=2 ;Isoform 2 of Bcl-2-associated transcription factor 1 OS=Mus musculus OX=10090 GN=Bclaf1 ;Isoform 3 of Bcl-2-associated transcription factor 1 OS=Mus musculus OX=10090 GN=Bclaf1 ;	K.NTPSQHSHSIQHS(79.9663)PER.S	347686.0,387491.0,309757.0,355267.0,379593.0	413267.0,442998.0,393785.0,423454.0,383136.0	1613774.0,1522140.0,1554294.0,1514943.0,1529595.0	1631959.0,1755238.0,1803526.0,1685315.0,1483257.0	0.215449003392049, 0.254569881876831, 0.199291125102458, 0.234508493058815, 0.248165690918184	0.253233690307171, 0.252386286076304, 0.218341737241382, 0.251261040220968, 0.258307225248221	0.230397	0.246706	0.0229564	0.0160837	1.07079	0.0986719	0.23352	0.642065	no	267	S	S267	Bclaf1 S267	72567
Bclaf1	Q8K019	Bcl-2-associated transcription factor 1 OS=Mus musculus OX=10090 GN=Bclaf1 PE=1 SV=2 ;Isoform 2 of Bcl-2-associated transcription factor 1 OS=Mus musculus OX=10090 GN=Bclaf1 ;Isoform 3 of Bcl-2-associated transcription factor 1 OS=Mus musculus OX=10090 GN=Bclaf1 ;	K.GRADGDWDDQEVLDYFS(79.9663)DKESAK.Q	78576.0,101850.0,82624.0,89867.0,100723.0	94906.0,116619.0,96702.0,105870.0,99312.0	1613774.0,1522140.0,1554294.0,1514943.0,1529595.0	1631959.0,1755238.0,1803526.0,1685315.0,1483257.0	0.0486908327931916, 0.0669123733690725, 0.0531585401474882, 0.0593203836712008, 0.0658494568823774	0.0581546472674865, 0.0664405624764277, 0.0536183010391866, 0.0628191169009948, 0.0669553556801013	0.0587863	0.0615976	0.00790248	0.00568276	1.04782	0.0673937	0.538252	0.794948	no	383	S	S383	Bclaf1 S383	72567
Bclaf1	Q8K019	Bcl-2-associated transcription factor 1 OS=Mus musculus OX=10090 GN=Bclaf1 PE=1 SV=2 ;Isoform 2 of Bcl-2-associated transcription factor 1 OS=Mus musculus OX=10090 GN=Bclaf1 ;Isoform 3 of Bcl-2-associated transcription factor 1 OS=Mus musculus OX=10090 GN=Bclaf1 ;	K.FHDS(79.9663)EGDDTEETEDYRQFR.K	19031.0,20217.0,20412.0,20537.0,26904.0	18643.0,19192.0,25496.0,22825.0,20823.0	1613774.0,1522140.0,1554294.0,1514943.0,1529595.0	1631959.0,1755238.0,1803526.0,1685315.0,1483257.0	0.0117928532743742, 0.0132819582955576, 0.0131326505796201, 0.0135562856160265, 0.0175889696292156	0.011423693855054, 0.0109341297305551, 0.0141367521177959, 0.0135434622014282, 0.0140386999690546	0.0138705	0.0128153	0.00218707	0.00152057	0.923925	-0.114152	0.404598	0.736436	no	395	S	S395	Bclaf1 S395	72567
Bclaf1	Q8K019	Bcl-2-associated transcription factor 1 OS=Mus musculus OX=10090 GN=Bclaf1 PE=1 SV=2 ;Isoform 2 of Bcl-2-associated transcription factor 1 OS=Mus musculus OX=10090 GN=Bclaf1 ;Isoform 3 of Bcl-2-associated transcription factor 1 OS=Mus musculus OX=10090 GN=Bclaf1 ;	K.QKFHDS(79.9663)EGDDTEETEDYR.Q	143899.0,175841.0,139280.0,154867.0,155388.0	149118.0,181516.0,155084.0,136339.0,146942.0	1613774.0,1522140.0,1554294.0,1514943.0,1529595.0	1631959.0,1755238.0,1803526.0,1685315.0,1483257.0	0.0891692393110807, 0.115522225288081, 0.0896098164182581, 0.102226288381807, 0.101587675168917	0.0913736190676359, 0.103413896007265, 0.0859893342263987, 0.0808982297077994, 0.0990671205327195	0.099623	0.0921484	0.0108739	0.00921793	0.924971	-0.11252	0.275611	0.668878	no	395	S	S395	Bclaf1 S395	72567
Bclaf1	Q8K019	Bcl-2-associated transcription factor 1 OS=Mus musculus OX=10090 GN=Bclaf1 PE=1 SV=2 ;Isoform 2 of Bcl-2-associated transcription factor 1 OS=Mus musculus OX=10090 GN=Bclaf1 ;Isoform 3 of Bcl-2-associated transcription factor 1 OS=Mus musculus OX=10090 GN=Bclaf1 ;	R.ADGDWDDQEVLDYFS(79.9663)DKESAK.Q	196265.0,200242.0,248972.0,249181.0,266480.0	232373.0,341117.0,216087.0,272772.0,263635.0	1613774.0,1522140.0,1554294.0,1514943.0,1529595.0	1631959.0,1755238.0,1803526.0,1685315.0,1483257.0	0.121618640528352, 0.13155294519558, 0.160183337257945, 0.164482096026055, 0.174216050653931	0.142388993841144, 0.194342305715806, 0.119813631741378, 0.161852235338794, 0.177740607325635	0.150411	0.159228	0.0226097	0.0292389	1.05862	0.0821836	0.609142	0.837778	no	383	S	S383	Bclaf1 S383	72567
Bclaf1	Q8K019	Bcl-2-associated transcription factor 1 OS=Mus musculus OX=10090 GN=Bclaf1 PE=1 SV=2 ;Isoform 2 of Bcl-2-associated transcription factor 1 OS=Mus musculus OX=10090 GN=Bclaf1 ;Isoform 3 of Bcl-2-associated transcription factor 1 OS=Mus musculus OX=10090 GN=Bclaf1 ;	K.EVQS(79.9663)PEQVK.S	135725.0,162950.0,130964.0,123711.0,142310.0	140018.0,175345.0,148749.0,153237.0,136163.0	1613774.0,1522140.0,1554294.0,1514943.0,1529595.0	1631959.0,1755238.0,1803526.0,1685315.0,1483257.0	0.0841040938817951, 0.107053227692591, 0.0842594772932277, 0.081660498117751, 0.0930376995217688	0.085797498589119, 0.0998981334724977, 0.0824767705040016, 0.0909248419434942, 0.0918000049890208	0.090023	0.0901794	0.0104559	0.0066364	1.00174	0.00250508	0.978278	0.994093	no	494	S	S494	Bclaf1 S494	72567
Bclaf1	Q8K019	Bcl-2-associated transcription factor 1 OS=Mus musculus OX=10090 GN=Bclaf1 PE=1 SV=2 ;Isoform 2 of Bcl-2-associated transcription factor 1 OS=Mus musculus OX=10090 GN=Bclaf1 ;Isoform 3 of Bcl-2-associated transcription factor 1 OS=Mus musculus OX=10090 GN=Bclaf1 ;	K.NTPSQHSHS(79.9663)IQHSPER.S	126893.0,136401.0,126211.0,121145.0,123027.0	149994.0,164391.0,156159.0,155245.0,134917.0	1613774.0,1522140.0,1554294.0,1514943.0,1529595.0	1631959.0,1755238.0,1803526.0,1685315.0,1483257.0	0.0786312085831102, 0.0896113366707399, 0.08120149727143, 0.0799667050179446, 0.0804310945054083	0.0919103972587547, 0.0936573843547143, 0.0865853888438537, 0.0921163106006889, 0.0909599617598299	0.0819684	0.0910459	0.00437349	0.00267472	1.11074	0.151527	0.00610726	0.179146	no	263	S	S263	Bclaf1 S263	72567
Bcr	Q6PAJ1	Breakpoint cluster region protein OS=Mus musculus OX=10090 GN=Bcr PE=1 SV=3 ;	R.HQDGLPYIDDS(79.9663)PSSSPHLSSK.G	255448.0,244205.0,190595.0,245284.0,223921.0	228011.0,199601.0,245799.0,261271.0,250213.0	1825618.0,1802373.0,1988670.0,1836156.0,2007422.0	2017351.0,1555508.0,2078343.0,1841474.0,1899982.0	0.139924124323928, 0.135490822376944, 0.0958404360703385, 0.133585599480654, 0.111546550750166	0.113024952028675, 0.12831885146203, 0.11826681158981, 0.141881449317232, 0.131692300242844	0.123278	0.126637	0.0188609	0.0113592	1.02725	0.0387879	0.743631	0.903677	no	461	S	S461	Bcr S461	110279
Bin1	O08539	Myc box-dependent-interacting protein 1 OS=Mus musculus OX=10090 GN=Bin1 PE=1 SV=1 ;	K.AQPSDNAPEKGNKSPS(79.9663)PPPDGSPAATPEIR.V	20506.0,16479.0,16493.0,23429.0,17601.0	25617.0,28423.0,20557.0,27986.0,24370.0	2.6067693E7,2.5427184E7,2.5823231E7,2.6075731E7,2.4891311E7	2.5287923E7,2.2854893E7,2.4033687E7,2.5376062E7,2.4407735E7	0.000786644218957159, 0.000648085922530784, 0.000638688473955873, 0.000898498300968053, 0.000707114221504846	0.00101301320792538, 0.00124362866192373, 0.000855341088531277, 0.00110285039499037, 0.000998453973709564	0.000735806	0.00104266	0.000108401	0.00014312	1.41703	0.502867	0.00579943	0.179146	up	298	S	S298	Bin1 S298	30948
Bin1	O08539	Myc box-dependent-interacting protein 1 OS=Mus musculus OX=10090 GN=Bin1 PE=1 SV=1 ;	R.VNHEPEPASGASPGATIPKS(79.9663)PSQLR.K	75791.0,68200.0,65837.0,89785.0,71390.0	71940.0,121213.0,89402.0,102148.0,67567.0	2.6067693E7,2.5427184E7,2.5823231E7,2.6075731E7,2.4891311E7	2.5287923E7,2.2854893E7,2.4033687E7,2.5376062E7,2.4407735E7	0.00290746864327426, 0.00268216881586258, 0.00254952604497865, 0.00344323999967633, 0.0028680691025073	0.00284483624851278, 0.00530359078907086, 0.00371986204197467, 0.00402536847521889, 0.00276826178258654	0.00289009	0.00373238	0.000341312	0.00103344	1.29144	0.368981	0.145748	0.578783	no	332	S	S332	Bin1 S332	30948
Bin1	O08539	Myc box-dependent-interacting protein 1 OS=Mus musculus OX=10090 GN=Bin1 PE=1 SV=1 ;	K.GNKSPSPPPDGS(79.9663)PAATPEIR.V	40615.0,45716.0,42526.0,45345.0,43993.0	45934.0,55969.0,44115.0,46683.0,44311.0	2.6067693E7,2.5427184E7,2.5823231E7,2.6075731E7,2.4891311E7	2.5287923E7,2.2854893E7,2.4033687E7,2.5376062E7,2.4407735E7	0.00155805885852653, 0.00179791832237498, 0.00164681174094752, 0.00173897330049923, 0.00176740389447547	0.0018164402034916, 0.00244888479679165, 0.00183554857812703, 0.00183964714462, 0.0018154490779255	0.00170183	0.00195119	9.82467e-05	0.000278432	1.14652	0.197268	0.117812	0.558592	no	304	S	S304	Bin1 S304	30948
Bin1	O08539	Myc box-dependent-interacting protein 1 OS=Mus musculus OX=10090 GN=Bin1 PE=1 SV=1 ;	R.VNHEPEPASGAS(79.9663)PGATIPK.S	401321.0,350288.0,434863.0,398068.0,324512.0	449967.0,648179.0,409378.0,338480.0,362969.0	2.6067693E7,2.5427184E7,2.5823231E7,2.6075731E7,2.4891311E7	2.5287923E7,2.2854893E7,2.4033687E7,2.5376062E7,2.4407735E7	0.0153953401246516, 0.0137761224365231, 0.0168399918662386, 0.015265842403421, 0.0130371598346106	0.0177937507955873, 0.0283606228215551, 0.0170335080089876, 0.0133385550523954, 0.0148710644392034	0.0148629	0.0182795	0.00148906	0.0059044	1.22988	0.298512	0.270744	0.668233	no	324	S	S324	Bin1 S324	30948
Bin1	O08539	Myc box-dependent-interacting protein 1 OS=Mus musculus OX=10090 GN=Bin1 PE=1 SV=1 ;	K.AQPS(79.9663)DNAPEKGNKSPS(79.9663)PPPDGSPAATPEIR.V	271191.0,243273.0,210560.0,269051.0,273123.0	238329.0,203081.0,238188.0,224514.0,247492.0	2.6067693E7,2.5427184E7,2.5823231E7,2.6075731E7,2.4891311E7	2.5287923E7,2.2854893E7,2.4033687E7,2.5376062E7,2.4407735E7	0.0104033371882966, 0.00956743774694044, 0.00815389832511664, 0.0103180616489716, 0.010972624141814	0.00942461743497084, 0.00888566837744548, 0.00991058924916514, 0.00884747207821292, 0.0101399003225822	0.00988307	0.00944165	0.0010882	0.000585216	0.955336	-0.0659206	0.454179	0.759957	no	286298	S, S	S286,S298	Bin1 S286,S298	30948
Bin1	O08539	Myc box-dependent-interacting protein 1 OS=Mus musculus OX=10090 GN=Bin1 PE=1 SV=1 ;	K.AQPSDNAPEKGNKSPSPPPDGS(79.9663)PAATPEIR.V	50116.0,53279.0,47663.0,64533.0,53465.0	68168.0,77858.0,62358.0,69548.0,64502.0	2.6067693E7,2.5427184E7,2.5823231E7,2.6075731E7,2.4891311E7	2.5287923E7,2.2854893E7,2.4033687E7,2.5376062E7,2.4407735E7	0.00192253299898844, 0.00209535589941851, 0.00184574114679917, 0.00247482994819973, 0.00214793829059466	0.00269567413662245, 0.00340662281814227, 0.00259460814314508, 0.00274069317768848, 0.00264268683677531	0.00209728	0.00281606	0.000244398	0.000334678	1.34272	0.425157	0.00556022	0.179146	up	304	S	S304	Bin1 S304	30948
Bin1	O08539	Myc box-dependent-interacting protein 1 OS=Mus musculus OX=10090 GN=Bin1 PE=1 SV=1 ;	K.AQPSDNAPEKGNKS(79.9663)PS(79.9663)PPPDGSPAATPEIR.V	699955.0,661082.0,590316.0,646328.0,688250.0	613679.0,568096.0,618613.0,656028.0,707246.0	2.6067693E7,2.5427184E7,2.5823231E7,2.6075731E7,2.4891311E7	2.5287923E7,2.2854893E7,2.4033687E7,2.5376062E7,2.4407735E7	0.026851436373752, 0.025999025295133, 0.0228598814764891, 0.0247865726180409, 0.0276502109511227	0.0242676711725198, 0.0248566466708026, 0.0257394131828379, 0.0258522382235668, 0.0289763060767417	0.0256294	0.0259385	0.00187712	0.00181916	1.01206	0.0172914	0.798198	0.924359	no	296298	S, S	S296,S298	Bin1 S296,S298	30948
Bin2	D3Z6Q9	Bridging integrator 2 OS=Mus musculus OX=10090 GN=Bin2 PE=1 SV=1 ;	R.ASGSGSCNAPGS(79.9663)PEGSSQLCSPR.A	10970.0,11964.0,11347.0,12324.0,14533.0	33624.0,56606.0,35250.0,32696.0,28533.0	1.3138205E7,1.2540695E7,1.3084189E7,1.2745649E7,1.220055E7	1.3278191E7,1.1614378E7,1.2276701E7,1.2815799E7,1.2479354E7	0.000834969465006826, 0.000954014111658086, 0.000867229906263201, 0.00096691820086996, 0.00119117580764802	0.00253227265671958, 0.00487378661173246, 0.00287129254023536, 0.00255122602968414, 0.00228641642828627	0.000962861	0.003023	0.000139395	0.00105527	3.1396	1.65058	0.0114743	0.247485	up	430	S	S430	Bin2 S430	668218
Bod1l	E9Q6J5	Biorientation of chromosomes in cell division protein 1-like 1 OS=Mus musculus OX=10090 GN=Bod1l PE=1 SV=1 ;Isoform 2 of Biorientation of chromosomes in cell division protein 1-like 1 OS=Mus musculus OX=10090 GN=Bod1l ;Isoform New of Biorientation of chromosomes in cell division protein 1-like 1 OS=Mus musculus OX=10090 GN=Bod1l ;	K.SVSETSEDKKDEES(79.9663)DEEEEEEEEEEPLGATTR.S	7799.0,8720.0,6229.0,7633.0,7567.0	7595.0,6965.0,8786.0,8941.0,8336.0	43649.0,48876.0,50424.0,47607.0,54314.0	62248.0,65167.0,68704.0,55497.0,65845.0	0.178675341932232, 0.178410671904411, 0.123532444867523, 0.160333564391791, 0.139319512464558	0.122011952191235, 0.106879248699495, 0.127881928272007, 0.161107807629241, 0.126600349305186	0.156054	0.128896	0.0243288	0.0198496	0.825971	-0.275838	0.0906272	0.522827	no	2920	S	S2920	Bod1l S2920	665775
Bod1l	E9Q6J5	Biorientation of chromosomes in cell division protein 1-like 1 OS=Mus musculus OX=10090 GN=Bod1l PE=1 SV=1 ;Isoform 2 of Biorientation of chromosomes in cell division protein 1-like 1 OS=Mus musculus OX=10090 GN=Bod1l ;Isoform New of Biorientation of chromosomes in cell division protein 1-like 1 OS=Mus musculus OX=10090 GN=Bod1l ;	K.GSDDVLVSGEVPECEVGHMS(79.9663)PR.K	24901.0,34396.0,22488.0,32752.0,28304.0	33241.0,36661.0,38504.0,33026.0,35928.0	43649.0,48876.0,50424.0,47607.0,54314.0	62248.0,65167.0,68704.0,55497.0,65845.0	0.570482714380627, 0.703740076929372, 0.44597810566397, 0.687966055412019, 0.521117943808226	0.534009124791158, 0.562570012429604, 0.560433162552399, 0.595095230372813, 0.545645075556231	0.585857	0.559551	0.109905	0.0230166	0.955097	-0.0662801	0.625946	0.847956	no	2001	S	S2001	Bod1l S2001	665775
Brsk1	Q5RJI5	Serine/threonine-protein kinase BRSK1 OS=Mus musculus OX=10090 GN=Brsk1 PE=1 SV=1 ;	R.KMQVPTAEEMSSLTPES(79.9663)SPELAKR.S	193931.0,160043.0,151569.0,189298.0,172964.0	168411.0,133342.0,182861.0,190151.0,187284.0	2569968.0,1606958.0,1872633.0,1631173.0,1637755.0	1565699.0,1605598.0,1641786.0,1598769.0,2300452.0	0.0754604726595818, 0.0995937666074658, 0.0809389773650256, 0.116050228884367, 0.105610424025572	0.107562820184467, 0.0830481851621639, 0.111379314965531, 0.11893588129367, 0.0814118268931497	0.0955308	0.100468	0.0169919	0.017154	1.05168	0.0726929	0.659689	0.869375	no	586	S	S586	Brsk1 S586	381979
Brsk1	Q5RJI5	Serine/threonine-protein kinase BRSK1 OS=Mus musculus OX=10090 GN=Brsk1 PE=1 SV=1 ;	R.SVSGASTGLSSS(79.9663)PLSSPR.S	201166.0,164796.0,228627.0,189891.0,169372.0	198439.0,180297.0,188066.0,171959.0,161496.0	2569968.0,1606958.0,1872633.0,1631173.0,1637755.0	1565699.0,1605598.0,1641786.0,1598769.0,2300452.0	0.0782756828100583, 0.102551529038096, 0.122088524553396, 0.116413770948882, 0.103417177783002	0.126741474574615, 0.11229274077322, 0.114549642888903, 0.107557126764404, 0.0702018559830851	0.104549	0.106269	0.0169113	0.0213686	1.01644	0.023531	0.891481	0.97092	no	443	S	S443	Brsk1 S443	381979
Brsk1	Q5RJI5	Serine/threonine-protein kinase BRSK1 OS=Mus musculus OX=10090 GN=Brsk1 PE=1 SV=1 ;	R.KMQVPTAEEMSS(79.9663)LTPES(79.9663)SPELAKR.S	133501.0,94149.0,140347.0,116465.0,85074.0	133030.0,169977.0,150949.0,103630.0,96082.0	2569968.0,1606958.0,1872633.0,1631173.0,1637755.0	1565699.0,1605598.0,1641786.0,1598769.0,2300452.0	0.0519465612023185, 0.0585883389609436, 0.0749463456000188, 0.0713995388594588, 0.0519454985635825	0.0849652455548608, 0.105865229029932, 0.0919419461488891, 0.0648186198256283, 0.0417665745688239	0.0617653	0.0778715	0.0108338	0.0250294	1.26077	0.3343	0.239423	0.64709	no	581586	S, S	S581,S586	Brsk1 S581,S586	381979
Brsk1	Q5RJI5	Serine/threonine-protein kinase BRSK1 OS=Mus musculus OX=10090 GN=Brsk1 PE=1 SV=1 ;	R.SLPS(79.9663)NGELDPDVLESMASLGCFR.D	55213.0,49564.0,51390.0,58364.0,55559.0	55625.0,56157.0,59229.0,60912.0,56475.0	2569968.0,1606958.0,1872633.0,1631173.0,1637755.0	1565699.0,1605598.0,1641786.0,1598769.0,2300452.0	0.0214839250916743, 0.0308433698951684, 0.0274426435932721, 0.0357803862619109, 0.0339238775030453	0.0355272629030229, 0.0349757535821544, 0.0360759563061203, 0.0380993126586768, 0.024549523311071	0.0298948	0.0338456	0.00566854	0.00532895	1.13215	0.17907	0.28917	0.676864	no	311	S	S311	Brsk1 S311	381979
Brsk1	Q5RJI5	Serine/threonine-protein kinase BRSK1 OS=Mus musculus OX=10090 GN=Brsk1 PE=1 SV=1 ;	K.MQVPTAEEMSSLTPESS(79.9663)PELAKR.S	201708.0,191249.0,193863.0,191833.0,182628.0	202776.0,155729.0,194431.0,225344.0,222707.0	2569968.0,1606958.0,1872633.0,1631173.0,1637755.0	1565699.0,1605598.0,1641786.0,1598769.0,2300452.0	0.0784865803776545, 0.119013066925209, 0.103524289062513, 0.117604325230984, 0.111511184517831	0.129511483369409, 0.0969912767703996, 0.118426518437848, 0.140948442207724, 0.0968101051445542	0.106028	0.116538	0.0165642	0.0196151	1.09912	0.136351	0.387489	0.726749	no	587	S	S587	Brsk1 S587	381979
Brsk1	Q5RJI5	Serine/threonine-protein kinase BRSK1 OS=Mus musculus OX=10090 GN=Brsk1 PE=1 SV=1 ;	R.SVSGASTGLSSSPLSSPRS(79.9663)PVFSFSPEPGAGDEAR.G	14180.0,22321.0,13740.0,12592.0,14716.0	12481.0,14291.0,12584.0,8137.0,8337.0	2569968.0,1606958.0,1872633.0,1631173.0,1637755.0	1565699.0,1605598.0,1641786.0,1598769.0,2300452.0	0.00551757842899211, 0.013890219906183, 0.00733726256025607, 0.00771959810516726, 0.00898547096482685	0.00797151942997984, 0.00890073355846233, 0.00766482355191237, 0.0050895407654264, 0.0036240704000779	0.00869003	0.00665014	0.00316091	0.00220416	0.765261	-0.385976	0.274416	0.668878	no	450	S	S450	Brsk1 S450	381979
Bsn	O88737	Protein bassoon OS=Mus musculus OX=10090 GN=Bsn PE=1 SV=4 ;	R.SQGS(79.9663)FEYQDTQDHDYGGR.A	328112.0,194861.0,271228.0,241537.0,243921.0	360305.0,326727.0,446404.0,406129.0,351294.0	1.2752386E7,1.3068444E7,1.2957706E7,1.2357101E7,1.3080623E7	1.2258018E7,9501724.0,1.2162922E7,1.3983999E7,1.2574762E7	0.02572945956937, 0.0149108034590805, 0.0209317914760529, 0.0195464130300465, 0.0186475063152573	0.0293934141718506, 0.0343860756216451, 0.0367020359088055, 0.0290424076832385, 0.0279364333098312	0.0199532	0.0314921	0.00392489	0.00382645	1.5783	0.658369	0.00153008	0.105193	up	1236	S	S1236	Bsn S1236	12217
Bsn	O88737	Protein bassoon OS=Mus musculus OX=10090 GN=Bsn PE=1 SV=4 ;	R.SHGPLLPTIEDS(79.9663)SEEEELREEEELLREQEK.M	65692.0,55135.0,56171.0,57524.0,56766.0	54520.0,33802.0,66346.0,64699.0,57431.0	1.2752386E7,1.3068444E7,1.2957706E7,1.2357101E7,1.3080623E7	1.2258018E7,9501724.0,1.2162922E7,1.3983999E7,1.2574762E7	0.0051513497160453, 0.00421894144398522, 0.00433494941157023, 0.00465513715555129, 0.00433970155702829	0.0044477010883815, 0.00355745967784373, 0.00545477476547165, 0.00462664506769487, 0.00456716397495237	0.00454002	0.00453075	0.000378236	0.000674265	0.997959	-0.00294779	0.979447	0.994822	no	1050	S	S1050	Bsn S1050	12217
Bsn	O88737	Protein bassoon OS=Mus musculus OX=10090 GN=Bsn PE=1 SV=4 ;	R.HSDS(79.9663)GSDSKHDATASSSTTAAATAR.A	12037.0,10561.0,11835.0,10175.0,10594.0	10776.0,11612.0,10918.0,13922.0,13716.0	1.2752386E7,1.3068444E7,1.2957706E7,1.2357101E7,1.3080623E7	1.2258018E7,9501724.0,1.2162922E7,1.3983999E7,1.2574762E7	0.000943901792182263, 0.000808129873763089, 0.000913356114114643, 0.000823413193757986, 0.000809900262395759	0.00087909807278795, 0.00122209401157095, 0.000897646141280853, 0.000995566432749316, 0.00109075623061494	0.00085974	0.00101703	6.40803e-05	0.0001425	1.18295	0.242393	0.0688807	0.485697	no	2647	S	S2647	Bsn S2647	12217
Bsn	O88737	Protein bassoon OS=Mus musculus OX=10090 GN=Bsn PE=1 SV=4 ;	R.SRGEHSSTLPASTPSYTSGTSPTSLSSLEEDSDSS(79.9663)PSR.R	7394.0,8544.0,7125.0,9441.0,11490.0	6220.0,5619.0,7313.0,9324.0,6883.0	1.2752386E7,1.3068444E7,1.2957706E7,1.2357101E7,1.3080623E7	1.2258018E7,9501724.0,1.2162922E7,1.3983999E7,1.2574762E7	0.000579813064002297, 0.000653788622425133, 0.000549865848167878, 0.00076401414862596, 0.000878398528877409	0.000507422978168249, 0.000591366366777229, 0.000601253547461704, 0.00066676206141033, 0.000547366224505879	0.000685176	0.000582834	0.000135965	6.00016e-05	0.850634	-0.233389	0.178948	0.604887	no	1019	S	S1019	Bsn S1019	12217
Bsn	O88737	Protein bassoon OS=Mus musculus OX=10090 GN=Bsn PE=1 SV=4 ;	R.IADSSVQT(79.9663)DDEEGEGR.Y	11528.0,9147.0,11097.0,6493.0,8216.0	7292.0,13927.0,11327.0,11585.0,11158.0	1.2752386E7,1.3068444E7,1.2957706E7,1.2357101E7,1.3080623E7	1.2258018E7,9501724.0,1.2162922E7,1.3983999E7,1.2574762E7	0.000903987692969771, 0.000699930305398255, 0.000856401588367571, 0.000525446866542565, 0.00062810463997013	0.000594875941608178, 0.00146573400784952, 0.000931272929317478, 0.000828446855581154, 0.000887332897433765	0.000722774	0.000941533	0.000157414	0.000320464	1.30266	0.381466	0.221137	0.636782	no	2595	T	T2595	Bsn T2595	12217
Bsn	O88737	Protein bassoon OS=Mus musculus OX=10090 GN=Bsn PE=1 SV=4 ;Protein piccolo OS=Mus musculus OX=10090 GN=Pclo PE=1 SV=4 ;Isoform 2 of Protein piccolo OS=Mus musculus OX=10090 GN=Pclo ;	K.TPPSNLS(79.9663)PIEDAS(79.9663)PTEELR.Q	31964.0,45012.0,45350.0,37640.0,46130.0	37682.0,21838.0,52242.0,46028.0,36632.0	1.2752386E7,1.3068444E7,1.2957706E7,1.2357101E7,1.3080623E7	1.2258018E7,9501724.0,1.2162922E7,1.3983999E7,1.2574762E7	0.00250651133050709, 0.00344432741954589, 0.00349984788974221, 0.00304602187843249, 0.0035265904383912	0.00307406956002186, 0.00229831975755137, 0.00429518498926492, 0.00329147620791449, 0.00291313664624428	0.00320466	0.00317444	0.000436117	0.000727274	0.990569	-0.0136703	0.938863	0.982223	no	11081114	S, S	S1108,S1114	Bsn S1108,S1114	12217
Bsn	O88737	Protein bassoon OS=Mus musculus OX=10090 GN=Bsn PE=1 SV=4 ;	R.S(79.9663)LSDPKPLSPTAEESAK.E	745818.0,942834.0,765177.0,763995.0,897057.0	723568.0,525463.0,739385.0,997235.0,827009.0	1.2752386E7,1.3068444E7,1.2957706E7,1.2357101E7,1.3080623E7	1.2258018E7,9501724.0,1.2162922E7,1.3983999E7,1.2574762E7	0.0584845847671173, 0.0721458499573476, 0.0590518877338319, 0.0618263943946076, 0.0685790730303901	0.0590281397857305, 0.055301858904763, 0.0607900798837648, 0.0713125766098811, 0.0657673680026707	0.0640176	0.06244	0.00606113	0.00622716	0.975357	-0.035997	0.695441	0.881483	no	2858	S	S2858	Bsn S2858	12217
Bsn	O88737	Protein bassoon OS=Mus musculus OX=10090 GN=Bsn PE=1 SV=4 ;	R.SHGPLLPTIEDS(79.9663)S(79.9663)EEEELREEEELLREQEK.M	101314.0,70407.0,82575.0,67988.0,84141.0	92738.0,99576.0,104082.0,93463.0,78321.0	1.2752386E7,1.3068444E7,1.2957706E7,1.2357101E7,1.3080623E7	1.2258018E7,9501724.0,1.2162922E7,1.3983999E7,1.2574762E7	0.00794470932733686, 0.00538755799848857, 0.00637265577718772, 0.00550193771176589, 0.00643249178575057	0.00756549713012332, 0.0104797824058034, 0.00855731871009285, 0.00668356741158234, 0.00622842802114267	0.00632787	0.00790292	0.0010239	0.00169359	1.24891	0.320665	0.121086	0.559974	no	10501051	S, S	S1050,S1051	Bsn S1050,S1051	12217
Bsn	O88737	Protein bassoon OS=Mus musculus OX=10090 GN=Bsn PE=1 SV=4 ;	K.SGSEYNLPAFMSLYSPT(79.9663)ETPSGSSTTPSSGRPLK.S	46078.0,38774.0,43435.0,38853.0,35655.0	39196.0,61471.0,46943.0,36304.0,27321.0	1.2752386E7,1.3068444E7,1.2957706E7,1.2357101E7,1.3080623E7	1.2258018E7,9501724.0,1.2162922E7,1.3983999E7,1.2574762E7	0.00361328460415173, 0.00296699438739608, 0.00335205938458551, 0.00314418406064659, 0.00272578760201253	0.00319758055502937, 0.00646945754265226, 0.00385951665233075, 0.00259611002546553, 0.00217268525638895	0.00316046	0.00365907	0.000342197	0.00169489	1.15776	0.211342	0.551671	0.801836	no	1175	T	T1175	Bsn T1175	12217
Bsn	O88737	Protein bassoon OS=Mus musculus OX=10090 GN=Bsn PE=1 SV=4 ;	R.SPSVSPDRGS(79.9663)TPTSPYSVPQIAPLPSSTLCPICK.T	22948.0,13595.0,21230.0,15112.0,13556.0	16648.0,31306.0,18144.0,14492.0,12669.0	1.2752386E7,1.3068444E7,1.2957706E7,1.2357101E7,1.3080623E7	1.2258018E7,9501724.0,1.2162922E7,1.3983999E7,1.2574762E7	0.00179950638257029, 0.00104029217250347, 0.00163840729215495, 0.00122294055863103, 0.00103634207636746	0.001358131469541, 0.00329477050691011, 0.00149174680228978, 0.00103632730522936, 0.00100749421738559	0.0013475	0.00163769	0.000352011	0.00094923	1.21536	0.281383	0.549349	0.800906	no	147	S	S147	Bsn S147	12217
Bsn	O88737	Protein bassoon OS=Mus musculus OX=10090 GN=Bsn PE=1 SV=4 ;	R.HSDSGS(79.9663)DSKHDATASSSTTAAATAR.A	51306.0,47577.0,58354.0,43781.0,59874.0	46544.0,46991.0,49673.0,52045.0,60496.0	1.2752386E7,1.3068444E7,1.2957706E7,1.2357101E7,1.3080623E7	1.2258018E7,9501724.0,1.2162922E7,1.3983999E7,1.2574762E7	0.0040232471005818, 0.00364060174264052, 0.00450342059003345, 0.00354298309935316, 0.00457730491888651	0.0037970249350262, 0.00494552357024894, 0.00408396929619379, 0.00372175369863799, 0.00481090616267727	0.00405751	0.00427184	0.000476641	0.000571791	1.05282	0.0742609	0.53829	0.794948	no	2649	S	S2649	Bsn S2649	12217
Bsn	O88737	Protein bassoon OS=Mus musculus OX=10090 GN=Bsn PE=1 SV=4 ;	R.T(79.9663)LPSPPPEEAHLPLAGQVPSQLYAASLLQR.G	42652.0,41153.0,37336.0,40344.0,36146.0	42051.0,32172.0,35019.0,50083.0,41788.0	1.2752386E7,1.3068444E7,1.2957706E7,1.2357101E7,1.3080623E7	1.2258018E7,9501724.0,1.2162922E7,1.3983999E7,1.2574762E7	0.00334462899727157, 0.0031490359525587, 0.00288137421855381, 0.00326484342889161, 0.00276332404045281	0.00343048933359373, 0.00338591186188948, 0.00287916012287179, 0.00358145048494354, 0.00332316428732409	0.00308064	0.00332004	0.000249347	0.000264225	1.07771	0.107968	0.178982	0.604887	no	2905	T	T2905	Bsn T2905	12217
Bsn	O88737	Protein bassoon OS=Mus musculus OX=10090 GN=Bsn PE=1 SV=4 ;	R.GYSYFTGSSPPLS(79.9663)PSTPSESPTFSPGK.L	491252.0,531639.0,384391.0,512887.0,537058.0	461874.0,236410.0,460174.0,598748.0,551471.0	1.2752386E7,1.3068444E7,1.2957706E7,1.2357101E7,1.3080623E7	1.2258018E7,9501724.0,1.2162922E7,1.3983999E7,1.2574762E7	0.0385223596588121, 0.0406811247000791, 0.0296650502797332, 0.0415054469490862, 0.0410575245536852	0.0376793377200131, 0.0248807479568971, 0.0378341651784004, 0.0428166506590854, 0.0438553827102255	0.0382863	0.0374133	0.00495377	0.00754999	0.977197	-0.0332787	0.835089	0.941669	no	1486	S	S1486	Bsn S1486	12217
Bsn	O88737	Protein bassoon OS=Mus musculus OX=10090 GN=Bsn PE=1 SV=4 ;	R.TLPS(79.9663)PPPEEAHLPLAGQVPSQLYAASLLQR.G	18878.0,24648.0,22404.0,23043.0,22923.0	26366.0,18944.0,21353.0,28111.0,31481.0	1.2752386E7,1.3068444E7,1.2957706E7,1.2357101E7,1.3080623E7	1.2258018E7,9501724.0,1.2162922E7,1.3983999E7,1.2574762E7	0.00148035042226608, 0.00188606998660284, 0.00172900974910219, 0.00186475776154941, 0.00175243946714159	0.00215091868848618, 0.00199374345118844, 0.00175558143018594, 0.00201022611629191, 0.00250350662700415	0.00174253	0.0020828	0.000161681	0.000274729	1.19527	0.257341	0.0512382	0.422021	no	2908	S	S2908	Bsn S2908	12217
Bsn	O88737	Protein bassoon OS=Mus musculus OX=10090 GN=Bsn PE=1 SV=4 ;	R.SLS(79.9663)DPKPLS(79.9663)PTAEESAK.E	663851.0,698066.0,789377.0,638346.0,554631.0	679919.0,834185.0,607656.0,631028.0,568608.0	1.2752386E7,1.3068444E7,1.2957706E7,1.2357101E7,1.3080623E7	1.2258018E7,9501724.0,1.2162922E7,1.3983999E7,1.2574762E7	0.0520570032933445, 0.0534161526804568, 0.0609195022637495, 0.0516582327845342, 0.0424009620948482	0.0554672867995462, 0.0877930152464963, 0.049959705406316, 0.0451250032269024, 0.0452181918035506	0.0520904	0.0567126	0.00659135	0.0178853	1.08874	0.122654	0.610643	0.837922	no	28602866	S, S	S2860,S2866	Bsn S2860,S2866	12217
Bsn	O88737	Protein bassoon OS=Mus musculus OX=10090 GN=Bsn PE=1 SV=4 ;	R.RIADSSVQT(79.9663)DDEEGEGR.Y	9013.0,12140.0,11123.0,12500.0,10991.0	12738.0,16749.0,10971.0,12937.0,11526.0	1.2752386E7,1.3068444E7,1.2957706E7,1.2357101E7,1.3080623E7	1.2258018E7,9501724.0,1.2162922E7,1.3983999E7,1.2574762E7	0.000706769697843211, 0.000928955275777285, 0.00085840811637492, 0.00101156412009581, 0.000840250498772115	0.00103915657490469, 0.00176273274197398, 0.000902003646821052, 0.000925128784691704, 0.00091659786483434	0.00086919	0.00110912	0.000113111	0.000369432	1.27604	0.351678	0.226614	0.639151	no	2595	T	T2595	Bsn T2595	12217
Bsn	O88737	Protein bassoon OS=Mus musculus OX=10090 GN=Bsn PE=1 SV=4 ;	K.SGSEYNLPAFMSLYS(79.9663)PTETPSGSSTTPSSGRPLK.S	79705.0,70305.0,99904.0,93031.0,42380.0	81482.0,125944.0,67216.0,51791.0,49268.0	1.2752386E7,1.3068444E7,1.2957706E7,1.2357101E7,1.3080623E7	1.2258018E7,9501724.0,1.2162922E7,1.3983999E7,1.2574762E7	0.00625020290320572, 0.00537975293768715, 0.00771000669408613, 0.00752854573253063, 0.00323990684541554	0.00664724101400406, 0.0132548577500252, 0.00552630362999944, 0.00370359008177847, 0.00391800655948796	0.00602168	0.00661	0.00182508	0.00390589	1.0977	0.134483	0.771157	0.910062	no	1173	S	S1173	Bsn S1173	12217
Bsn	O88737	Protein bassoon OS=Mus musculus OX=10090 GN=Bsn PE=1 SV=4 ;	R.S(79.9663)PSVSPDRGSTPTSPYSVPQIAPLPSSTLCPICK.T	22510.0,11379.0,23653.0,17035.0,17327.0	19604.0,32679.0,20171.0,11519.0,14154.0	1.2752386E7,1.3068444E7,1.2957706E7,1.2357101E7,1.3080623E7	1.2258018E7,9501724.0,1.2162922E7,1.3983999E7,1.2574762E7	0.0017651598689061, 0.000870723400582349, 0.0018254002676091, 0.00137855958286656, 0.00132463109746378	0.00159927975305633, 0.00343927059973537, 0.00165840083493095, 0.000823727175609781, 0.00112558790377106	0.00143289	0.00172925	0.000385737	0.00101618	1.20682	0.271216	0.568071	0.815235	no	138	S	S138	Bsn S138	12217
Bsn	O88737	Protein bassoon OS=Mus musculus OX=10090 GN=Bsn PE=1 SV=4 ;	R.SPQSLSDTGYSSDGVSSSQSEITGVVQQEVEQLDSAGVTGPRPPS(79.9663)PSELHK.V	119454.0,120613.0,136910.0,168323.0,132793.0	107308.0,108109.0,131115.0,147948.0,156488.0	1.2752386E7,1.3068444E7,1.2957706E7,1.2357101E7,1.3080623E7	1.2258018E7,9501724.0,1.2162922E7,1.3983999E7,1.2574762E7	0.00936718822657972, 0.00922933135727559, 0.0105659134417774, 0.0136215605909509, 0.0101518864965377	0.00875410690374251, 0.0113778299601209, 0.010779893186851, 0.0105798062485559, 0.0124446092896231	0.0105872	0.0107872	0.00178392	0.00134837	1.0189	0.0270092	0.846786	0.949505	no	733	S	S733	Bsn S733	12217
Bsn	O88737	Protein bassoon OS=Mus musculus OX=10090 GN=Bsn PE=1 SV=4 ;	R.SHGPLLPTIEDSS(79.9663)EEEELREEEELLREQEK.M	192644.0,178035.0,168944.0,181932.0,176468.0	152387.0,115353.0,187299.0,193957.0,189736.0	1.2752386E7,1.3068444E7,1.2957706E7,1.2357101E7,1.3080623E7	1.2258018E7,9501724.0,1.2162922E7,1.3983999E7,1.2574762E7	0.0151065063432051, 0.0136232745076614, 0.0130381102951402, 0.0147228706797816, 0.0134907947427275	0.0124316182273513, 0.0121402179225581, 0.0153991779278039, 0.0138699237607211, 0.0150886354747708	0.0139963	0.0137859	0.000876538	0.00148738	0.984968	-0.0218517	0.793714	0.921462	no	1051	S	S1051	Bsn S1051	12217
Bsn	O88737	Protein bassoon OS=Mus musculus OX=10090 GN=Bsn PE=1 SV=4 ;	R.SSVSQS(79.9663)PAPTYPSDSHYTSLEQNVPR.N	9541.0,7272.0,8555.0,5380.0,8793.0	7477.0,10463.0,6061.0,7776.0,6993.0	1.2752386E7,1.3068444E7,1.2957706E7,1.2357101E7,1.3080623E7	1.2258018E7,9501724.0,1.2162922E7,1.3983999E7,1.2574762E7	0.000748173714315109, 0.000556454923019144, 0.000660224888572098, 0.000435377197289235, 0.000672215688809317	0.000609968104142121, 0.00110116858793204, 0.000498317756210226, 0.000556064112990855, 0.000556113904978878	0.000614489	0.000664326	0.000121187	0.000247374	1.0811	0.112505	0.700264	0.882261	no	3218	S	S3218	Bsn S3218	12217
Bsn	O88737	Protein bassoon OS=Mus musculus OX=10090 GN=Bsn PE=1 SV=4 ;	R.GYSYFTGS(79.9663)SPPLSPSTPSESPTFSPGK.L	527877.0,566447.0,413478.0,591849.0,590475.0	471120.0,248475.0,511439.0,688854.0,591312.0	1.2752386E7,1.3068444E7,1.2957706E7,1.2357101E7,1.3080623E7	1.2258018E7,9501724.0,1.2162922E7,1.3983999E7,1.2574762E7	0.0413943712180607, 0.0433446399586668, 0.0319098149008783, 0.0478954570331666, 0.0451411985499467	0.0384336195296825, 0.0261505175271351, 0.0420490240749715, 0.0492601579848511, 0.0470237130531775	0.0419371	0.0405834	0.00609488	0.00910826	0.967721	-0.047337	0.790392	0.920033	no	1481	S	S1481	Bsn S1481	12217
Bsn	O88737	Protein bassoon OS=Mus musculus OX=10090 GN=Bsn PE=1 SV=4 ;	R.AQGPSGQEAES(79.9663)PR.R	17441.0,17700.0,17648.0,15831.0,16581.0	18989.0,14765.0,15115.0,17657.0,17363.0	1.2752386E7,1.3068444E7,1.2957706E7,1.2357101E7,1.3080623E7	1.2258018E7,9501724.0,1.2162922E7,1.3983999E7,1.2574762E7	0.00136766562743631, 0.00135440760965881, 0.0013619694720655, 0.00128112572681894, 0.00126760017470116	0.00154910851003808, 0.0015539285291806, 0.00124271124981316, 0.00126265741294747, 0.0013807816004788	0.00132655	0.00139784	4.81132e-05	0.000149897	1.05374	0.0755135	0.359441	0.708411	no	121	S	S121	Bsn S121	12217
Bsn	O88737	Protein bassoon OS=Mus musculus OX=10090 GN=Bsn PE=1 SV=4 ;	R.GYSYFTGSS(79.9663)PPLSPSTPSES(79.9663)PTFSPGK.L	142039.0,137468.0,122219.0,157981.0,129708.0	141261.0,89645.0,129133.0,132617.0,128178.0	1.2752386E7,1.3068444E7,1.2957706E7,1.2357101E7,1.3080623E7	1.2258018E7,9501724.0,1.2162922E7,1.3983999E7,1.2574762E7	0.0111382293478256, 0.0105190793946089, 0.00943214794347086, 0.0127846329005484, 0.00991604146071636	0.0115239674146342, 0.00943460365718895, 0.0106169389230647, 0.00948348179944807, 0.0101932744333451	0.010758	0.0102505	0.00130151	0.000867939	0.952819	-0.0697257	0.491771	0.776981	no	14821493	S, S	S1482,S1493	Bsn S1482,S1493	12217
Bzw1	Q9CQC6	Basic leucine zipper and W2 domain-containing protein 1 OS=Mus musculus OX=10090 GN=Bzw1 PE=1 SV=1 ;	K.NAEEES(79.9663)ES(79.9663)EAEEGD.-	5748.0,4616.0,4502.0,5430.0,3838.0	6447.0,5922.0,5932.0,5797.0,4788.0	1310443.0,1204371.0,1231891.0,1285850.0,1202008.0	1560799.0,1745871.0,1680996.0,1368354.0,1564347.0	0.00438630295251301, 0.00383270603493442, 0.00365454411145142, 0.00422288758408835, 0.00319299039607058	0.0041305767110307, 0.00339200318923907, 0.00352886027093461, 0.00423647681813332, 0.00306070200537349	0.00385789	0.00366972	0.000473423	0.000500368	0.951227	-0.0721391	0.558331	0.80599	no	411413	S, S	S411,S413	Bzw1 S411,S413	66882
Bzw1	Q9CQC6	Basic leucine zipper and W2 domain-containing protein 1 OS=Mus musculus OX=10090 GN=Bzw1 PE=1 SV=1 ;	K.NAEEESES(79.9663)EAEEGD.-	47538.0,54372.0,46910.0,44811.0,59910.0	56886.0,61443.0,54061.0,65285.0,66047.0	1310443.0,1204371.0,1231891.0,1285850.0,1202008.0	1560799.0,1745871.0,1680996.0,1368354.0,1564347.0	0.0362762821427563, 0.0451455573075074, 0.0380796677628134, 0.0348493214605125, 0.049841598392024	0.0364467173543807, 0.0351933218433664, 0.0321601003214761, 0.0477106070505147, 0.0422201723786347	0.0408385	0.0387462	0.00640121	0.00619912	0.948766	-0.0758751	0.61381	0.838746	no	413	S	S413	Bzw1 S413	66882
Bzw1	Q9CQC6	Basic leucine zipper and W2 domain-containing protein 1 OS=Mus musculus OX=10090 GN=Bzw1 PE=1 SV=1 ;	K.NAEEES(79.9663)ESEAEEGD.-	99820.0,107022.0,96871.0,86291.0,100376.0	104749.0,129470.0,121741.0,121513.0,109804.0	1310443.0,1204371.0,1231891.0,1285850.0,1202008.0	1560799.0,1745871.0,1680996.0,1368354.0,1564347.0	0.0761727141127085, 0.0888613226323118, 0.0786360156864528, 0.0671081385853715, 0.0835069317342314	0.0671124212662873, 0.0741578272392405, 0.0724219450849377, 0.0888023128517913, 0.0701915879277424	0.078857	0.0745372	0.00817004	0.00839826	0.94522	-0.0812783	0.433613	0.748782	no	411	S	S411	Bzw1 S411	66882
C2cd2l	Q80X80	Phospholipid transfer protein C2CD2L OS=Mus musculus OX=10090 GN=C2cd2l PE=1 SV=3 ;	R.SDISERPS(79.9663)VDDVESETGSTGALETR.S	8620.0,10655.0,8584.0,10276.0,8888.0	9447.0,10776.0,12951.0,11205.0,11567.0	1292257.0,1393245.0,1281036.0,1302533.0,1353270.0	1278765.0,1209302.0,1320038.0,1382649.0,1331605.0	0.006670499753532, 0.00764761402337708, 0.00670082651853656, 0.00788924349709374, 0.00656779504459568	0.00738759662643253, 0.0089109254760184, 0.00981108119614738, 0.00810400904350996, 0.00868650988844289	0.0070952	0.00858002	0.000622439	0.000906202	1.20927	0.274139	0.0190997	0.291067	up	613	S	S613	C2cd2l S613	71764
C2cd2l	Q80X80	Phospholipid transfer protein C2CD2L OS=Mus musculus OX=10090 GN=C2cd2l PE=1 SV=3 ;	R.SSSCGDAELLGQATLPVGS(79.9663)PSRPMSR.R	48707.0,56446.0,45742.0,60583.0,49474.0	46752.0,51413.0,51801.0,51902.0,50317.0	1292257.0,1393245.0,1281036.0,1302533.0,1353270.0	1278765.0,1209302.0,1320038.0,1382649.0,1331605.0	0.0376914189669702, 0.0405140517281598, 0.0357070371168336, 0.0465116814698745, 0.0365588537394607	0.0365602749527865, 0.0425146076000867, 0.0392420521227419, 0.0375380881192551, 0.0377867310501237	0.0393966	0.0387284	0.00437168	0.00232398	0.983038	-0.0246814	0.772832	0.910062	no	374	S	S374	C2cd2l S374	71764
C2cd2l	Q80X80	Phospholipid transfer protein C2CD2L OS=Mus musculus OX=10090 GN=C2cd2l PE=1 SV=3 ;	K.SLSPAATVTAELHYEQGS(79.9663)PR.N	251382.0,284928.0,268502.0,286631.0,257030.0	261266.0,236841.0,249701.0,276689.0,273935.0	1292257.0,1393245.0,1281036.0,1302533.0,1353270.0	1278765.0,1209302.0,1320038.0,1382649.0,1331605.0	0.194529416362225, 0.204506745044841, 0.20959754448743, 0.22005661276912, 0.189932533788527	0.204311190875571, 0.195849341190207, 0.189161978670311, 0.200115141297611, 0.205717911843227	0.203725	0.199031	0.0120064	0.00673222	0.976962	-0.033626	0.473419	0.769219	no	411	S	S411	C2cd2l S411	71764
C2cd2l	Q80X80	Phospholipid transfer protein C2CD2L OS=Mus musculus OX=10090 GN=C2cd2l PE=1 SV=3 ;	R.NLGT(79.9663)PTSSTPRPS(79.9663)ITPTK.K	135915.0,116008.0,129880.0,124273.0,100783.0	134785.0,147960.0,134679.0,111469.0,110001.0	1292257.0,1393245.0,1281036.0,1302533.0,1353270.0	1278765.0,1209302.0,1320038.0,1382649.0,1331605.0	0.105176447099919, 0.0832646088807066, 0.101386690147662, 0.0954087151726674, 0.0744736822659188	0.105402478172299, 0.122351571402346, 0.102026608324912, 0.0806198825587694, 0.0826078304001562	0.091942	0.0986017	0.0128142	0.0173291	1.07243	0.100888	0.510777	0.78564	no	417426	T, S	T417,S426	C2cd2l T417,S426	71764
C2cd2l	Q80X80	Phospholipid transfer protein C2CD2L OS=Mus musculus OX=10090 GN=C2cd2l PE=1 SV=3 ;	R.QKEAGLSQS(79.9663)HDDLSNTTATPSVR.K	202531.0,162331.0,184838.0,167793.0,133785.0	203098.0,311029.0,193537.0,139958.0,150452.0	1292257.0,1393245.0,1281036.0,1302533.0,1353270.0	1278765.0,1209302.0,1320038.0,1382649.0,1331605.0	0.156726564452737, 0.116512888975019, 0.144287904477314, 0.128820536600608, 0.0988605378084196	0.158823552411897, 0.257197126937688, 0.14661471866719, 0.101224533486084, 0.112985457399154	0.129042	0.155369	0.0227312	0.0616148	1.20402	0.267862	0.410589	0.737986	no	662	S	S662	C2cd2l S662	71764
Cacna1a	P97445	Voltage-dependent P/Q-type calcium channel subunit alpha-1A OS=Mus musculus OX=10090 GN=Cacna1a PE=1 SV=2 ;	R.GADYTEPDS(79.9663)PREPPGGAHDPAPR.S	62301.0,66109.0,57019.0,65149.0,72421.0	60487.0,47541.0,50081.0,78880.0,69952.0	194819.0,203151.0,180035.0,177896.0,197469.0	182925.0,141933.0,186802.0,195329.0,189040.0	0.319789137609781, 0.325418038798726, 0.316710639597856, 0.366219588973333, 0.366746172816999	0.3306655733224, 0.334953816237239, 0.268096701320114, 0.403831484316205, 0.370038087177317	0.338977	0.341517	0.0253036	0.050616	1.00749	0.0107718	0.923374	0.981291	no	2303	S	S2303	Cacna1a S2303	12286
Cacna1b	O55017	Voltage-dependent N-type calcium channel subunit alpha-1B OS=Mus musculus OX=10090 GN=Cacna1b PE=1 SV=1 ;Isoform NB2 of Voltage-dependent N-type calcium channel subunit alpha-1B OS=Mus musculus OX=10090 GN=Cacna1b ;	R.LQNLRAS(79.9663)CEALYSEMDPEER.L	61654.0,50953.0,54982.0,49774.0,64990.0	47062.0,42709.0,61073.0,56389.0,60528.0	387754.0,368760.0,389391.0,331888.0,404004.0	353679.0,320930.0,371474.0,357658.0,344377.0	0.159002872955534, 0.138173880030372, 0.141199976373363, 0.149972279805236, 0.160864743913427	0.133064162701206, 0.133078864549902, 0.164407199427147, 0.157661788636071, 0.175760866724549	0.149843	0.152795	0.0102013	0.0191311	1.0197	0.028144	0.770907	0.910062	no	783	S	S783	Cacna1b S783	12287
Cacna1c	Q01815	Voltage-dependent L-type calcium channel subunit alpha-1C OS=Mus musculus OX=10090 GN=Cacna1c PE=1 SV=1 ;Isoform 2 of Voltage-dependent L-type calcium channel subunit alpha-1C OS=Mus musculus OX=10090 GN=Cacna1c ;Isoform 3 of Voltage-dependent L-type calcium channel subunit alpha-1C OS=Mus musculus OX=10090 GN=Cacna1c ;	K.TGNNQADTES(79.9663)PSHEK.L	175376.0,199683.0,198636.0,185232.0,191625.0	147391.0,159699.0,161572.0,162110.0,160074.0	40981.0,48199.0,42953.0,48786.0,46842.0	49272.0,49587.0,51994.0,54038.0,53955.0	4.27944657280203, 4.14288678188344, 4.62449654273275, 3.79682695855368, 4.09087997950557	2.99137441143043, 3.22058200738097, 3.10751240527753, 2.99992597801547, 2.96680567139283	4.18691	3.05724	0.301401	0.106077	0.730191	-0.453655	0.000532793	0.0718085	down	1742	S	S1742	Cacna1c S1742	12288
Cacna1e	Q61290	Voltage-dependent R-type calcium channel subunit alpha-1E OS=Mus musculus OX=10090 GN=Cacna1e PE=1 SV=1 ;	R.SASQERSLDEGVS(79.9663)VEGEKEHEPHSSHR.S	61260.0,60096.0,61965.0,58132.0,59068.0	48119.0,38771.0,48378.0,55611.0,57945.0	442986.0,517442.0,493273.0,418849.0,468426.0	421837.0,306557.0,421780.0,391873.0,416089.0	0.138288794679742, 0.116140552950862, 0.125620092727557, 0.138789874155125, 0.126098892888098	0.114070126612886, 0.126472401543595, 0.114699606429892, 0.141910772112394, 0.139261071549596	0.128988	0.127283	0.0095829	0.0131437	0.986783	-0.0191954	0.82113	0.937947	no	954	S	S954	Cacna1e S954	12290
Cacnb1	Q8R3Z5	Voltage-dependent L-type calcium channel subunit beta-1 OS=Mus musculus OX=10090 GN=Cacnb1 PE=1 SV=1 ;Isoform 2 of Voltage-dependent L-type calcium channel subunit beta-1 OS=Mus musculus OX=10090 GN=Cacnb1 ;Isoform 3 of Voltage-dependent L-type calcium channel subunit beta-1 OS=Mus musculus OX=10090 GN=Cacnb1 ;Isoform 4 of Voltage-dependent L-type calcium channel subunit beta-1 OS=Mus musculus OX…	R.LSSSKS(79.9663)GDNSSSSLGDVVTGTR.R	281261.0,203075.0,333894.0,232828.0,281213.0	321122.0,268409.0,289403.0,259327.0,236354.0	1564224.0,1523804.0,1507609.0,1522614.0,1529843.0	1383296.0,1263168.0,1368353.0,1443511.0,1449661.0	0.179808646331983, 0.133268451848138, 0.221472543610445, 0.152913345076296, 0.183818208796589	0.232142650596835, 0.212488758423266, 0.211497325617001, 0.179650172392174, 0.163040876453185	0.174256	0.199764	0.0334931	0.0278439	1.14638	0.197086	0.22788	0.639151	no	186	S	S186	Cacnb1 S186	12295
Cacnb1	Q8R3Z5	Voltage-dependent L-type calcium channel subunit beta-1 OS=Mus musculus OX=10090 GN=Cacnb1 PE=1 SV=1 ;Isoform 2 of Voltage-dependent L-type calcium channel subunit beta-1 OS=Mus musculus OX=10090 GN=Cacnb1 ;Isoform 3 of Voltage-dependent L-type calcium channel subunit beta-1 OS=Mus musculus OX=10090 GN=Cacnb1 ;Isoform 4 of Voltage-dependent L-type calcium channel subunit beta-1 OS=Mus musculus OX…	K.ATHPPSST(79.9663)PPNPLLNR.T	715317.0,709448.0,673285.0,720256.0,742645.0	624042.0,492784.0,619296.0,703153.0,699755.0	1564224.0,1523804.0,1507609.0,1522614.0,1529843.0	1383296.0,1263168.0,1368353.0,1443511.0,1449661.0	0.457298315330797, 0.465576937716399, 0.446591258078189, 0.473039128761459, 0.485438701879866	0.451126873785509, 0.390117545726301, 0.452584968937109, 0.487113018189678, 0.482702507689729	0.465589	0.452729	0.0148254	0.038741	0.972379	-0.0404089	0.518201	0.787867	no	418	T	T418	Cacnb1 T418	12295
Cacnb1	Q8R3Z5	Voltage-dependent L-type calcium channel subunit beta-1 OS=Mus musculus OX=10090 GN=Cacnb1 PE=1 SV=1 ;Isoform 2 of Voltage-dependent L-type calcium channel subunit beta-1 OS=Mus musculus OX=10090 GN=Cacnb1 ;Isoform 3 of Voltage-dependent L-type calcium channel subunit beta-1 OS=Mus musculus OX=10090 GN=Cacnb1 ;Isoform 4 of Voltage-dependent L-type calcium channel subunit beta-1 OS=Mus musculus OX…	R.SDGS(79.9663)TSSDTTSNSFVR.Q	34916.0,31084.0,35490.0,34232.0,32492.0	25615.0,33056.0,25015.0,34005.0,33899.0	1564224.0,1523804.0,1507609.0,1522614.0,1529843.0	1383296.0,1263168.0,1368353.0,1443511.0,1449661.0	0.0223216112270365, 0.0203989489461899, 0.0235405864517922, 0.0224823888391937, 0.0212387807114848	0.0185173672156935, 0.0261691239803415, 0.0182811014409293, 0.0235571464297813, 0.0233840877280964	0.0219965	0.0219818	0.00120958	0.00345251	0.999332	-0.000964321	0.993182	0.997261	no	44	S	S44	Cacnb1 S44	12295
Cacnb2	Q8CC27	Voltage-dependent L-type calcium channel subunit beta-2 OS=Mus musculus OX=10090 GN=Cacnb2 PE=1 SV=1 ;	R.S(79.9663)ASQAEEEPCLEPVKK.S	52783.0,53087.0,55291.0,47121.0,56970.0	57735.0,54336.0,58407.0,63750.0,61097.0	1087173.0,1057635.0,1032801.0,1033038.0,1068016.0	964205.0,897924.0,911579.0,992458.0,986826.0	0.0485506906444512, 0.0501940650602524, 0.0535349985137505, 0.0456140045187108, 0.0533418974996629	0.0598783453726127, 0.0605129164606359, 0.0640723404115277, 0.0642344562691822, 0.0619126370809038	0.0502471	0.0621221	0.00334418	0.00199582	1.23633	0.306066	0.000339135	0.0687774	up	508	S	S508	Cacnb2 S508	12296
Cacnb2	Q8CC27	Voltage-dependent L-type calcium channel subunit beta-2 OS=Mus musculus OX=10090 GN=Cacnb2 PE=1 SV=1 ;	R.KST(79.9663)PPSSAIDIDATGLDAEENDIPANHR.S	64371.0,71952.0,68066.0,80107.0,65780.0	60369.0,44786.0,56767.0,80722.0,73188.0	1087173.0,1057635.0,1032801.0,1033038.0,1068016.0	964205.0,897924.0,911579.0,992458.0,986826.0	0.0592095278304373, 0.0680310314995249, 0.0659042739114312, 0.0775450661059903, 0.0615908375904481	0.0626101295886248, 0.0498772724640393, 0.0622732643029293, 0.081335431826838, 0.0741650503736221	0.0664561	0.0660522	0.00710517	0.0121156	0.993922	-0.0087954	0.950671	0.984701	no	215	T	T215	Cacnb2 T215	12296
Cacnb2	Q8CC27	Voltage-dependent L-type calcium channel subunit beta-2 OS=Mus musculus OX=10090 GN=Cacnb2 PE=1 SV=1 ;	G.SDGS(79.9663)TSSDTTSNSFVR.Q	34916.0,31084.0,35490.0,34232.0,32492.0	25615.0,33056.0,25015.0,34005.0,33899.0	1087173.0,1057635.0,1032801.0,1033038.0,1068016.0	964205.0,897924.0,911579.0,992458.0,986826.0	0.0321163237129693, 0.0293901015000449, 0.0343628637075293, 0.0331372127646805, 0.0304227652020194	0.0265659273702169, 0.0368138060682196, 0.0274413956442612, 0.0342634146734673, 0.0343515472839183	0.0318859	0.0318872	0.00200774	0.00458454	1.00004	6.17513e-05	0.999535	0.999535	no	54	S	S54	Cacnb2 S54	12296
Cacnb4	Q8R0S4	Voltage-dependent L-type calcium channel subunit beta-4 OS=Mus musculus OX=10090 GN=Cacnb4 PE=1 SV=2 ;Isoform 1 of Voltage-dependent L-type calcium channel subunit beta-4 OS=Mus musculus OX=10090 GN=Cacnb4 ;Isoform 2 of Voltage-dependent L-type calcium channel subunit beta-4 OS=Mus musculus OX=10090 GN=Cacnb4 ;	R.HSNHS(79.9663)TENS(79.9663)PIER.R	28775.0,28928.0,38714.0,26413.0,28016.0	27916.0,39351.0,27171.0,20216.0,22586.0	1395991.0,1372383.0,1319329.0,1330243.0,1361647.0	1253960.0,1147820.0,1194284.0,1281239.0,1293593.0	0.0206125970726172, 0.021078663900675, 0.0293437042617876, 0.0198557707125691, 0.0205750829693746	0.0222622731187598, 0.0342832499869317, 0.0227508699773253, 0.0157784769274117, 0.0174598965826191	0.0222932	0.022507	0.00396554	0.00723785	1.00959	0.0137694	0.95563	0.984701	no	443447	S, S	S443,S447	Cacnb4 S443,S447	12298
Cacnb4	Q8R0S4	Voltage-dependent L-type calcium channel subunit beta-4 OS=Mus musculus OX=10090 GN=Cacnb4 PE=1 SV=2 ;Isoform 1 of Voltage-dependent L-type calcium channel subunit beta-4 OS=Mus musculus OX=10090 GN=Cacnb4 ;Isoform 2 of Voltage-dependent L-type calcium channel subunit beta-4 OS=Mus musculus OX=10090 GN=Cacnb4 ;	R.ATHTSSS(79.9663)TPMTPLLGR.N	177041.0,203679.0,153035.0,185712.0,183331.0	186223.0,182813.0,169137.0,194119.0,183208.0	1395991.0,1372383.0,1319329.0,1330243.0,1361647.0	1253960.0,1147820.0,1194284.0,1281239.0,1293593.0	0.12682101818708, 0.148412651570298, 0.115994569967006, 0.139607575458018, 0.134639153906996	0.14850792688762, 0.159269746127442, 0.141622093237454, 0.151508812953711, 0.141627235150468	0.133095	0.148507	0.0123614	0.00740913	1.1158	0.158076	0.0505032	0.42086	no	406	S	S406	Cacnb4 S406	12298
Cacnb4	Q8R0S4	Voltage-dependent L-type calcium channel subunit beta-4 OS=Mus musculus OX=10090 GN=Cacnb4 PE=1 SV=2 ;Isoform 1 of Voltage-dependent L-type calcium channel subunit beta-4 OS=Mus musculus OX=10090 GN=Cacnb4 ;Isoform 2 of Voltage-dependent L-type calcium channel subunit beta-4 OS=Mus musculus OX=10090 GN=Cacnb4 ;	R.HSNHSTENS(79.9663)PIER.R	48610.0,69771.0,57268.0,52475.0,67543.0	54335.0,52012.0,47620.0,50706.0,53409.0	1395991.0,1372383.0,1319329.0,1330243.0,1361647.0	1253960.0,1147820.0,1194284.0,1281239.0,1293593.0	0.0348211413970434, 0.0508393065201187, 0.043406913665962, 0.0394476798599955, 0.0496038988078408	0.0433307282528948, 0.0453137251485425, 0.0398732629759756, 0.0395757544064769, 0.0412873291676748	0.0436238	0.0418762	0.00676016	0.00242811	0.959939	-0.0589859	0.60972	0.837841	no	447	S	S447	Cacnb4 S447	12298
Cacng8	Q8VHW2	Voltage-dependent calcium channel gamma-8 subunit OS=Mus musculus OX=10090 GN=Cacng8 PE=1 SV=1 ;	K.AGGGAGGSGGS(79.9663)GPSAILR.L	20530.0,20214.0,23508.0,24529.0,20804.0	20759.0,11898.0,19808.0,22744.0,26414.0	769318.0,780182.0,879642.0,737617.0,875888.0	698815.0,446167.0,670784.0,841261.0,797170.0	0.0266859738105699, 0.0259093391029273, 0.0267245083795453, 0.0332543854059763, 0.0237518952194801	0.0297060023039002, 0.0266671448134891, 0.029529625035779, 0.0270356048836211, 0.0331347140509553	0.0272652	0.0292146	0.00355949	0.00259546	1.0715	0.0996286	0.354011	0.704322	no	254	S	S254	Cacng8 S254	81905
Cacng8	Q8VHW2	Voltage-dependent calcium channel gamma-8 subunit OS=Mus musculus OX=10090 GN=Cacng8 PE=1 SV=1 ;	R.GSSEAS(79.9663)PSRDASPGGPGGPGFASTDISMYTLSR.D	14575.0,10197.0,14000.0,10067.0,10833.0	13714.0,7543.0,12350.0,14783.0,14066.0	769318.0,780182.0,879642.0,737617.0,875888.0	698815.0,446167.0,670784.0,841261.0,797170.0	0.0189453515971289, 0.0130700272500519, 0.0159155656505715, 0.0136480043166033, 0.0123680196554811	0.0196246503008665, 0.0169062256957597, 0.0184112918614636, 0.0175724299593111, 0.0176449189006109	0.0147894	0.0180319	0.00267686	0.00103788	1.21925	0.285989	0.0512018	0.422021	no	284	S	S284	Cacng8 S284	81905
Cad	B2RQC6	CAD protein OS=Mus musculus OX=10090 GN=Cad PE=1 SV=1 ;Isoform 2 of CAD protein OS=Mus musculus OX=10090 GN=Cad ;	R.KWPQGVVPQPPPSTPATTEIT(79.9663)TTPERPR.R	34327.0,26559.0,26213.0,34317.0,27050.0	38416.0,55466.0,41615.0,38582.0,38484.0	170568.0,174698.0,175831.0,156449.0,174290.0	204208.0,251488.0,220926.0,187484.0,206687.0	0.201251113925238, 0.152028071300187, 0.149080651307221, 0.2193494365576, 0.155201101612255	0.188121914910288, 0.22055127878865, 0.188366240279551, 0.20578822726206, 0.186194584081244	0.175382	0.197804	0.0325837	0.0149898	1.12785	0.173574	0.214815	0.626782	no	1831	T	T1831	Cad T1831	69719
Cadm3	Q99N28	Cell adhesion molecule 3 OS=Mus musculus OX=10090 GN=Cadm3 PE=1 SV=1 ;	K.GSDDAPDADTAIINAEGGQSGGDDKKEY(79.9663)FI.-	49247.0,67275.0,56698.0,53519.0,43535.0	56080.0,46558.0,48398.0,59359.0,53796.0	5729883.0,6357530.0,6029443.0,6033075.0,5896266.0	6122029.0,7340611.0,5739642.0,6513098.0,6197151.0	0.00859476537304514, 0.0105819398414164, 0.00940352201687619, 0.00887093231892526, 0.0073834864302255	0.00916036170361166, 0.00634252380353625, 0.0084322332298774, 0.00911378886053918, 0.00868076314422547	0.00896693	0.00834593	0.00116768	0.0011604	0.930746	-0.10354	0.423448	0.745269	no	394	Y	Y394	Cadm3 Y394	94332
Cadps	Q80TJ1	Calcium-dependent secretion activator 1 OS=Mus musculus OX=10090 GN=Cadps PE=1 SV=3 ;Isoform 2 of Calcium-dependent secretion activator 1 OS=Mus musculus OX=10090 GN=Cadps ;Isoform 4 of Calcium-dependent secretion activator 1 OS=Mus musculus OX=10090 GN=Cadps ;	R.LSPSRTSEGSAGS(79.9663)AGMGGSGAGAGVGAGGGGGSGASSGGGAGGLQPSSR.A	8475.0,6850.0,7489.0,11250.0,5892.0	7591.0,7636.0,5281.0,6618.0,5579.0	1.1766837E7,1.2869926E7,1.2670423E7,1.2214317E7,1.2749355E7	1.1454969E7,1.0362763E7,1.1286933E7,1.225933E7,1.1732797E7	0.000720244531304377, 0.00053224859257155, 0.000591061561243851, 0.000921050272397548, 0.000462141025957784	0.000662681845756195, 0.000736869114926203, 0.000467886183075597, 0.000539833742953326, 0.000475504689972902	0.000645349	0.000576555	0.000180917	0.000118835	0.8934	-0.162621	0.500565	0.781963	no	45	S	S45	Cadps S45	27062
Cadps	Q80TJ1	Calcium-dependent secretion activator 1 OS=Mus musculus OX=10090 GN=Cadps PE=1 SV=3 ;Isoform 2 of Calcium-dependent secretion activator 1 OS=Mus musculus OX=10090 GN=Cadps ;Isoform 4 of Calcium-dependent secretion activator 1 OS=Mus musculus OX=10090 GN=Cadps ;	R.LTVEEATASVSEGGGLQGIS(79.9663)MKDSDEEDEEDD.-	12645.0,9722.0,10957.0,12365.0,10581.0	10783.0,11041.0,9059.0,12988.0,12774.0	1.1766837E7,1.2869926E7,1.2670423E7,1.2214317E7,1.2749355E7	1.1454969E7,1.0362763E7,1.1286933E7,1.225933E7,1.1732797E7	0.00107463033608777, 0.000755404498829286, 0.000864769866009998, 0.00101233658828406, 0.000829924337348831	0.000941338208772106, 0.00106544943660296, 0.000802609530861927, 0.001059437995388, 0.0010887429485058	0.000907413	0.000991516	0.000132193	0.000120142	1.09268	0.127876	0.323469	0.689884	no	1343	S	S1343	Cadps S1343	27062
Cadps	Q80TJ1	Calcium-dependent secretion activator 1 OS=Mus musculus OX=10090 GN=Cadps PE=1 SV=3 ;Isoform 2 of Calcium-dependent secretion activator 1 OS=Mus musculus OX=10090 GN=Cadps ;Isoform 4 of Calcium-dependent secretion activator 1 OS=Mus musculus OX=10090 GN=Cadps ;	R.LTVEEATASVSEGGGLQGISMKDS(79.9663)DEEDEEDD.-	198095.0,206589.0,185275.0,222787.0,213442.0	203539.0,181604.0,188625.0,200210.0,194551.0	1.1766837E7,1.2869926E7,1.2670423E7,1.2214317E7,1.2749355E7	1.1454969E7,1.0362763E7,1.1286933E7,1.225933E7,1.1732797E7	0.0168350254193204, 0.0160520736482867, 0.0146226373026378, 0.0182398246254784, 0.0167413959372847	0.017768620761872, 0.0175246698202014, 0.0167118029317619, 0.0163312350674955, 0.0165818090946259	0.0164982	0.0169836	0.00131554	0.000626479	1.02942	0.0418368	0.485741	0.775439	no	1347	S	S1347	Cadps S1347	27062
Camk2a	P11798	Calcium/calmodulin-dependent protein kinase type II subunit alpha OS=Mus musculus OX=10090 GN=Camk2a PE=1 SV=2 ;	K.ESSES(79.9663)TNTTIEDEDTKVR.K	96879.0,91087.0,117173.0,80388.0,89733.0	73262.0,62797.0,79223.0,73286.0,64057.0	9.5848681E7,6.3704094E7,9.5881123E7,5.9942313E7,6.7454178E7	6.6978535E7,5.5444152E7,7.1530769E7,5.36961E7,5.2325588E7	0.00101074943326554, 0.00142984530947101, 0.00122206536942626, 0.00134108939039439, 0.00133028083152981	0.00109381311490316, 0.0011326171964899, 0.00110753737318272, 0.00136482910304473, 0.00122420028992316	0.00126681	0.0011846	0.000161009	0.000112843	0.935107	-0.0967964	0.380256	0.719251	no	333	S	S333	Camk2a S333	12322
Camk2a	P11798	Calcium/calmodulin-dependent protein kinase type II subunit alpha OS=Mus musculus OX=10090 GN=Camk2a PE=1 SV=2 ;	R.STVASCMHRQET(79.9663)VDCLK.K	5864988.0,7622949.0,8243013.0,7467865.0,9003745.0	6159370.0,5520683.0,5610516.0,8802650.0,7891566.0	9.5848681E7,6.3704094E7,9.5881123E7,5.9942313E7,6.7454178E7	6.6978535E7,5.5444152E7,7.1530769E7,5.36961E7,5.2325588E7	0.0611900752186668, 0.119661838374155, 0.0859711770376323, 0.124584198143972, 0.133479426581998	0.0919603571502422, 0.0995719620709502, 0.07843500186612, 0.16393462467479, 0.150816575630263	0.104977	0.116944	0.0303768	0.0379618	1.11399	0.155736	0.597812	0.834229	no	286	T	T286	Camk2a T286	12322
Camk2a	P11798	Calcium/calmodulin-dependent protein kinase type II subunit alpha OS=Mus musculus OX=10090 GN=Camk2a PE=1 SV=2 ;	K.NDGVKESSES(79.9663)TNTT(79.9663)IEDEDTKVR.K	84623.0,75929.0,85366.0,61826.0,60310.0	63889.0,54517.0,62536.0,54024.0,47973.0	9.5848681E7,6.3704094E7,9.5881123E7,5.9942313E7,6.7454178E7	6.6978535E7,5.5444152E7,7.1530769E7,5.36961E7,5.2325588E7	0.000882881215652827, 0.00119190141845515, 0.000890331666223809, 0.0010314249968966, 0.000894088428443973	0.000953872759384779, 0.000983277731436852, 0.000874253148319991, 0.00100610658874667, 0.000916817217610627	0.000978126	0.000946865	0.00013452	5.25831e-05	0.968041	-0.0468602	0.648129	0.863896	no	333337	S, T	S333,T337	Camk2a S333,T337	12322
Camk2a	P11798	Calcium/calmodulin-dependent protein kinase type II subunit alpha OS=Mus musculus OX=10090 GN=Camk2a PE=1 SV=2 ;	R.STVASCMHRQET(79.9663)VDCLKK.F	3367336.0,4093071.0,4420090.0,4355399.0,4558492.0	2970007.0,2887288.0,2842894.0,4957777.0,3993996.0	9.5848681E7,6.3704094E7,9.5881123E7,5.9942313E7,6.7454178E7	6.6978535E7,5.5444152E7,7.1530769E7,5.36961E7,5.2325588E7	0.0351317927890943, 0.0642513022789399, 0.0460996895082257, 0.0726598421385574, 0.0675790905049647	0.0443426688863828, 0.052075609344697, 0.0397436521338111, 0.0923302995934528, 0.07632969169883	0.0571443	0.0609644	0.015864	0.0225029	1.06685	0.093356	0.765177	0.909444	no	286	T	T286	Camk2a T286	12322
Camk2a	P11798	Calcium/calmodulin-dependent protein kinase type II subunit alpha OS=Mus musculus OX=10090 GN=Camk2a PE=1 SV=2 ;	K.NDGVKESS(79.9663)ESTNT(79.9663)TIEDEDTKVR.K	200930.0,166068.0,190334.0,131797.0,165144.0	154814.0,115432.0,160075.0,119795.0,136667.0	9.5848681E7,6.3704094E7,9.5881123E7,5.9942313E7,6.7454178E7	6.6978535E7,5.5444152E7,7.1530769E7,5.36961E7,5.2325588E7	0.00209632514400485, 0.00260686542375126, 0.00198510399174194, 0.00219873063623688, 0.00244823975173191	0.00231139722599188, 0.00208195086111156, 0.00223784816293531, 0.00223098139343453, 0.00261185789254771	0.00226705	0.00229481	0.00025574	0.000195846	1.01224	0.0175548	0.852342	0.952015	no	331336	S, T	S331,T336	Camk2a S331,T336	12322
Camk2a	P11798	Calcium/calmodulin-dependent protein kinase type II subunit alpha OS=Mus musculus OX=10090 GN=Camk2a PE=1 SV=2 ;	K.NDGVKESSEST(79.9663)NT(79.9663)T(79.9663)IEDEDTKVR.K	65323.0,51442.0,67580.0,44418.0,49562.0	48106.0,40852.0,50883.0,36258.0,39459.0	9.5848681E7,6.3704094E7,9.5881123E7,5.9942313E7,6.7454178E7	6.6978535E7,5.5444152E7,7.1530769E7,5.36961E7,5.2325588E7	0.000681522158870397, 0.000807514820005132, 0.000704831127186527, 0.000741012446416607, 0.000734750633237277	0.000718230101628828, 0.000736813505597488, 0.000711344232857332, 0.000675244570834753, 0.000754105238148494	0.000733926	0.000719148	4.75891e-05	2.96788e-05	0.979863	-0.0293473	0.575029	0.816171	no	334336337	T, T, T	T334,T336,T337	Camk2a T334,T336,T337	12322
Camk2a	P11798	Calcium/calmodulin-dependent protein kinase type II subunit alpha OS=Mus musculus OX=10090 GN=Camk2a PE=1 SV=2 ;	K.AGAYDFPS(79.9663)PEWDTVTPEAK.D	340705.0,371676.0,372729.0,318090.0,422993.0	499697.0,411472.0,455211.0,582351.0,528477.0	9.5848681E7,6.3704094E7,9.5881123E7,5.9942313E7,6.7454178E7	6.6978535E7,5.5444152E7,7.1530769E7,5.36961E7,5.2325588E7	0.00355461333891491, 0.00583441309125282, 0.00388740753484917, 0.00530660203252417, 0.00627081987419667	0.0074605543402823, 0.00742137782177641, 0.00636384882147709, 0.0108453127880796, 0.0100997813918498	0.00497077	0.00843818	0.00119666	0.00192664	1.69756	0.763461	0.0119735	0.25287	up	234	S	S234	Camk2a S234	12322
Camk2a	P11798	Calcium/calmodulin-dependent protein kinase type II subunit alpha OS=Mus musculus OX=10090 GN=Camk2a PE=1 SV=2 ;	K.NDGVKESSEST(79.9663)NTT(79.9663)IEDEDTKVR.K	214686.0,205965.0,240345.0,163076.0,171809.0	179047.0,150680.0,174442.0,154188.0,142195.0	9.5848681E7,6.3704094E7,9.5881123E7,5.9942313E7,6.7454178E7	6.6978535E7,5.5444152E7,7.1530769E7,5.36961E7,5.2325588E7	0.00223984302924315, 0.00323315170293451, 0.00250669779910692, 0.00272054900517436, 0.00254704756760953	0.00267319970495025, 0.00271768968528908, 0.00243869879268319, 0.00287149346041891, 0.00271750410143504	0.00264946	0.00268372	0.000368919	0.000156285	1.01293	0.0185355	0.855363	0.953292	no	334337	T, T	T334,T337	Camk2a T334,T337	12322
Camk2a	P11798	Calcium/calmodulin-dependent protein kinase type II subunit alpha OS=Mus musculus OX=10090 GN=Camk2a PE=1 SV=2 ;	K.KNDGVKESSEST(79.9663)NTTIEDEDTK.V	46470.0,39298.0,52354.0,33401.0,40828.0	33317.0,36019.0,40657.0,37194.0,30502.0	9.5848681E7,6.3704094E7,9.5881123E7,5.9942313E7,6.7454178E7	6.6978535E7,5.5444152E7,7.1530769E7,5.36961E7,5.2325588E7	0.000484826703040389, 0.000616883429815358, 0.000546030317145952, 0.000557219071609733, 0.000605270143533585	0.000497428019290061, 0.000649644709148045, 0.000568384774389885, 0.000692676004402554, 0.000582927037532765	0.000562046	0.000598212	5.27212e-05	7.55802e-05	1.06435	0.0899691	0.408701	0.737167	no	334	T	T334	Camk2a T334	12322
Camk2b	P28652	Calcium/calmodulin-dependent protein kinase type II subunit beta OS=Mus musculus OX=10090 GN=Camk2b PE=1 SV=2 ;	K.ESSDS(79.9663)TNTTIEDEDAKAR.K	148846.0,106220.0,117546.0,83737.0,96879.0	95763.0,94400.0,102794.0,82821.0,77052.0	7.6227996E7,5.219846E7,7.5252006E7,4.872186E7,5.3477462E7	5.485535E7,5.1452006E7,6.062969E7,4.4199089E7,4.3486827E7	0.00195264217624192, 0.00203492593459654, 0.00156203144936761, 0.00171867412286805, 0.00181158559843397	0.00174573674217738, 0.00183471952483252, 0.00169543997338598, 0.0018738169015203, 0.00177184690895015	0.00181597	0.00178431	0.000187478	7.08761e-05	0.982566	-0.0253739	0.738007	0.902625	no	397	S	S397	Camk2b S397	12323
Camk2b	P28652	Calcium/calmodulin-dependent protein kinase type II subunit beta OS=Mus musculus OX=10090 GN=Camk2b PE=1 SV=2 ;	K.ESSDS(79.9663)TNTTIEDEDAK.A	43933.0,43814.0,48178.0,26189.0,42864.0	37258.0,38716.0,42167.0,31048.0,28501.0	7.6227996E7,5.219846E7,7.5252006E7,4.872186E7,5.3477462E7	5.485535E7,5.1452006E7,6.062969E7,4.4199089E7,4.3486827E7	0.000576336809379063, 0.000839373422127779, 0.000640222135739478, 0.00053752052979915, 0.000801533924702709	0.000679204489625898, 0.000752468232239575, 0.000695484341087675, 0.000702457917175623, 0.000655393873643621	0.000678997	0.000697002	0.000134902	3.59046e-05	1.02652	0.0377563	0.785679	0.917122	no	397	S	S397	Camk2b S397	12323
Camk2b	P28652	Calcium/calmodulin-dependent protein kinase type II subunit beta OS=Mus musculus OX=10090 GN=Camk2b PE=1 SV=2 ;	K.GSLPPAALEPQTTVIHNPVDGIKESSDSTNT(79.9663)T(79.9663)IEDEDAKAR.K	47520.0,23233.0,39390.0,33379.0,37759.0	37217.0,35320.0,47669.0,24926.0,30290.0	7.6227996E7,5.219846E7,7.5252006E7,4.872186E7,5.3477462E7	5.485535E7,5.1452006E7,6.062969E7,4.4199089E7,4.3486827E7	0.000623393011669886, 0.000445089759353054, 0.000523441195707128, 0.000685092892594823, 0.000706073149095969	0.000678457069365158, 0.000686464974757252, 0.000786231959952294, 0.000563948275042501, 0.000696532768417434	0.000596618	0.000682327	0.0001105	7.9126e-05	1.14366	0.193656	0.199936	0.615187	no	400401	T, T	T400,T401	Camk2b T400,T401	12323
Camk2b	P28652	Calcium/calmodulin-dependent protein kinase type II subunit beta OS=Mus musculus OX=10090 GN=Camk2b PE=1 SV=2 ;	K.GSLPPAALEPQTTVIHNPVDGIKES(79.9663)SDSTNTTIEDEDAK.A	27339.0,20663.0,28798.0,21066.0,19651.0	20956.0,18048.0,24714.0,18738.0,17065.0	7.6227996E7,5.219846E7,7.5252006E7,4.872186E7,5.3477462E7	5.485535E7,5.1452006E7,6.062969E7,4.4199089E7,4.3486827E7	0.000358647759807302, 0.000395854590346152, 0.000382687472809695, 0.000432372655723735, 0.000367463212820384	0.000382022902050575, 0.000350773495595099, 0.000407622074267574, 0.000423945389462665, 0.00039241768547519	0.000387405	0.000391356	2.88981e-05	2.76669e-05	1.0102	0.0146396	0.83076	0.940246	no	394	S	S394	Camk2b S394	12323
Camk2b	P28652	Calcium/calmodulin-dependent protein kinase type II subunit beta OS=Mus musculus OX=10090 GN=Camk2b PE=1 SV=2 ;	K.GSLPPAALEPQTTVIHNPVDGIKESS(79.9663)DSTNT(79.9663)TIEDEDAKAR.K	71438.0,47251.0,68355.0,39754.0,57696.0	49487.0,48899.0,54486.0,51999.0,40164.0	7.6227996E7,5.219846E7,7.5252006E7,4.872186E7,5.3477462E7	5.485535E7,5.1452006E7,6.062969E7,4.4199089E7,4.3486827E7	0.000937162246794472, 0.000905218276554519, 0.000908347878460542, 0.000815937650984589, 0.00107888440928629	0.000902136254713533, 0.000950380826745608, 0.000898668622584084, 0.00117647221190464, 0.000923590033368036	0.00092911	0.00097025	9.52721e-05	0.000117114	1.04428	0.0625064	0.559894	0.807391	no	395400	S, T	S395,T400	Camk2b S395,T400	12323
Camk2b	P28652	Calcium/calmodulin-dependent protein kinase type II subunit beta OS=Mus musculus OX=10090 GN=Camk2b PE=1 SV=2 ;	K.GSLPPAALEPQTTVIHNPVDGIKESSDSTNT(79.9663)TIEDEDAKAR.K	40244.0,28463.0,35786.0,28482.0,25760.0	33718.0,35904.0,37235.0,32887.0,28914.0	7.6227996E7,5.219846E7,7.5252006E7,4.872186E7,5.3477462E7	5.485535E7,5.1452006E7,6.062969E7,4.4199089E7,4.3486827E7	0.000527942516027838, 0.000545284286164764, 0.000475548784706151, 0.0005845835934835, 0.000481698252620889	0.000614671130527834, 0.000697815358258335, 0.000614138056783731, 0.000744065109577259, 0.000664891002509794	0.000523011	0.000667116	4.54725e-05	5.57353e-05	1.27553	0.351095	0.00226966	0.116961	up	400	T	T400	Camk2b T400	12323
Camk2b	P28652	Calcium/calmodulin-dependent protein kinase type II subunit beta OS=Mus musculus OX=10090 GN=Camk2b PE=1 SV=2 ;	K.GSLPPAALEPQTTVIHNPVDGIKES(79.9663)SDSTNTTIEDEDAKAR.K	190846.0,98867.0,142818.0,116460.0,136607.0	120106.0,122903.0,132893.0,120894.0,94467.0	7.6227996E7,5.219846E7,7.5252006E7,4.872186E7,5.3477462E7	5.485535E7,5.1452006E7,6.062969E7,4.4199089E7,4.3486827E7	0.00250362084817237, 0.00189405970980753, 0.00189786302839555, 0.00239030283326622, 0.00255447799673066	0.00218950384967009, 0.00238869209492046, 0.00219187991889782, 0.00273521474616818, 0.00217231300871871	0.00224806	0.00233552	0.000326876	0.000240402	1.0389	0.0550606	0.643865	0.861184	no	394	S	S394	Camk2b S394	12323
Camk2b	P28652	Calcium/calmodulin-dependent protein kinase type II subunit beta OS=Mus musculus OX=10090 GN=Camk2b PE=1 SV=2 ;	R.STVASMMHRQET(79.9663)VECLK.K	1873225.0,1928594.0,2578389.0,2471230.0,2422300.0	1748187.0,2629720.0,1787081.0,2465681.0,2431846.0	7.6227996E7,5.219846E7,7.5252006E7,4.872186E7,5.3477462E7	5.485535E7,5.1452006E7,6.062969E7,4.4199089E7,4.3486827E7	0.0245739767315935, 0.0369473352278975, 0.0342633922609319, 0.0507211752589084, 0.045295717287406	0.0318690337405558, 0.0511101549665527, 0.0294753445053075, 0.055785787802097, 0.0559214403019103	0.0383603	0.0448324	0.010121	0.0130981	1.16872	0.224925	0.409008	0.737167	no	287	T	T287	Camk2b T287	12323
Camk2b	P28652	Calcium/calmodulin-dependent protein kinase type II subunit beta OS=Mus musculus OX=10090 GN=Camk2b PE=1 SV=2 ;	K.GSLPPAALEPQTTVIHNPVDGIKESS(79.9663)DSTNTT(79.9663)IEDEDAKAR.K	64444.0,43713.0,59211.0,37923.0,46388.0	41222.0,31199.0,42756.0,39611.0,36481.0	7.6227996E7,5.219846E7,7.5252006E7,4.872186E7,5.3477462E7	5.485535E7,5.1452006E7,6.062969E7,4.4199089E7,4.3486827E7	0.000845411179378243, 0.000837438499143461, 0.000786836167530205, 0.00077835698390825, 0.000867430844044169	0.000751467268005764, 0.000606370915839511, 0.000705199053467039, 0.000896194941936473, 0.0008388977195324	0.000823095	0.000759626	3.86834e-05	0.000113414	0.92289	-0.115769	0.290333	0.676864	no	395401	S, T	S395,T401	Camk2b S395,T401	12323
Camk2b	P28652	Calcium/calmodulin-dependent protein kinase type II subunit beta OS=Mus musculus OX=10090 GN=Camk2b PE=1 SV=2 ;	K.ESS(79.9663)DSTNTTIEDEDAKAR.K	119401.0,76490.0,95907.0,61133.0,83187.0	82982.0,73244.0,80066.0,59586.0,55770.0	7.6227996E7,5.219846E7,7.5252006E7,4.872186E7,5.3477462E7	5.485535E7,5.1452006E7,6.062969E7,4.4199089E7,4.3486827E7	0.00156636677159924, 0.0014653689016879, 0.00127447765312728, 0.00125473452778691, 0.00155555250546483	0.00151274214821344, 0.00142354022115289, 0.00132057412795612, 0.00134812733357468, 0.00128245732897459	0.0014233	0.00137749	0.000150242	9.15786e-05	0.967813	-0.0471999	0.579737	0.820281	no	395	S	S395	Camk2b S395	12323
Camk2b	P28652	Calcium/calmodulin-dependent protein kinase type II subunit beta OS=Mus musculus OX=10090 GN=Camk2b PE=1 SV=2 ;	K.GSLPPAALEPQTTVIHNPVDGIKESSDSTNTT(79.9663)IEDEDAKAR.K	50235.0,29706.0,43891.0,25308.0,31148.0	40327.0,36637.0,39384.0,36485.0,32173.0	7.6227996E7,5.219846E7,7.5252006E7,4.872186E7,5.3477462E7	5.485535E7,5.1452006E7,6.062969E7,4.4199089E7,4.3486827E7	0.000659009847248247, 0.000569097249229192, 0.000583253554729159, 0.000519438297306384, 0.000582450977198581	0.000735151630606677, 0.000712061644399249, 0.000649582737434415, 0.000825469502323905, 0.000739833237315751	0.00058265	0.00073242	5.00266e-05	6.32398e-05	1.25705	0.330041	0.0035761	0.138852	up	401	T	T401	Camk2b T401	12323
Camk2b	P28652	Calcium/calmodulin-dependent protein kinase type II subunit beta OS=Mus musculus OX=10090 GN=Camk2b PE=1 SV=2 ;	K.NSSAITSPKGS(79.9663)LPPAALEPQTTVIHNPVDGIK.E	140261.0,98352.0,135029.0,100165.0,114524.0	112599.0,111831.0,124954.0,109917.0,85930.0	7.6227996E7,5.219846E7,7.5252006E7,4.872186E7,5.3477462E7	5.485535E7,5.1452006E7,6.062969E7,4.4199089E7,4.3486827E7	0.00184001951199137, 0.00188419351835284, 0.00179435748197862, 0.00205585336848798, 0.00214153768179948	0.00205265302290479, 0.00217350126251637, 0.00206093747139397, 0.00248686121109872, 0.00197600068636877	0.00194319	0.00214999	0.000148586	0.000201067	1.10642	0.145902	0.104737	0.532766	no	371	S	S371	Camk2b S371	12323
Camk2b	P28652	Calcium/calmodulin-dependent protein kinase type II subunit beta OS=Mus musculus OX=10090 GN=Camk2b PE=1 SV=2 ;	K.AGAYDFPS(79.9663)PEWDTVTPEAK.N	340705.0,371676.0,372729.0,318090.0,422993.0	499697.0,411472.0,455211.0,582351.0,528477.0	7.6227996E7,5.219846E7,7.5252006E7,4.872186E7,5.3477462E7	5.485535E7,5.1452006E7,6.062969E7,4.4199089E7,4.3486827E7	0.00446955210523965, 0.00712043995167673, 0.00495307726414629, 0.00652869163861971, 0.00790974336067033	0.00910935761051566, 0.00799720034239287, 0.00750805422227955, 0.0131756335520852, 0.0121525766871885	0.0061963	0.00998856	0.00145152	0.00253633	1.61202	0.68887	0.0254944	0.322385	up	235	S	S235	Camk2b S235	12323
Camk2b	P28652	Calcium/calmodulin-dependent protein kinase type II subunit beta OS=Mus musculus OX=10090 GN=Camk2b PE=1 SV=2 ;	K.ESS(79.9663)DSTNTTIEDEDAK.A	66842.0,69727.0,72377.0,45312.0,55415.0	55906.0,65611.0,57170.0,48248.0,49736.0	7.6227996E7,5.219846E7,7.5252006E7,4.872186E7,5.3477462E7	5.485535E7,5.1452006E7,6.062969E7,4.4199089E7,4.3486827E7	0.000876869437837511, 0.00133580569235184, 0.000961794958661966, 0.000930013755632482, 0.00103623092659109	0.00101915309992553, 0.00127518837652316, 0.000942937362866279, 0.0010916062093497, 0.00114370266655693	0.00102814	0.00109452	0.000181409	0.00012622	1.06456	0.0902542	0.522988	0.79186	no	395	S	S395	Camk2b S395	12323
Camk2b	P28652	Calcium/calmodulin-dependent protein kinase type II subunit beta OS=Mus musculus OX=10090 GN=Camk2b PE=1 SV=2 ;	K.NSSAITS(79.9663)PK.G	383822.0,363809.0,400848.0,284966.0,330683.0	350733.0,334198.0,344257.0,257765.0,267137.0	7.6227996E7,5.219846E7,7.5252006E7,4.872186E7,5.3477462E7	5.485535E7,5.1452006E7,6.062969E7,4.4199089E7,4.3486827E7	0.0050351841861355, 0.00696972669308635, 0.00532674172167583, 0.00584883253636048, 0.00618359562389105	0.00639377927585915, 0.00649533470084723, 0.00567802672255128, 0.00583190753094481, 0.00614294071167804	0.00587282	0.0061084	0.00075832	0.000351434	1.04011	0.0567415	0.553167	0.803279	no	367	S	S367	Camk2b S367	12323
Camk2b	P28652	Calcium/calmodulin-dependent protein kinase type II subunit beta OS=Mus musculus OX=10090 GN=Camk2b PE=1 SV=2 ;	R.QET(79.9663)VECLKK.F	366166.0,569462.0,543406.0,448696.0,537984.0	366770.0,569096.0,394516.0,547435.0,447861.0	7.6227996E7,5.219846E7,7.5252006E7,4.872186E7,5.3477462E7	5.485535E7,5.1452006E7,6.062969E7,4.4199089E7,4.3486827E7	0.00480356324728778, 0.0109095555692639, 0.00722114969267397, 0.00920933642516932, 0.0100600136932452	0.00668612997638334, 0.0110607154947467, 0.00650697702726173, 0.0123856625189718, 0.0102987739252625	0.00844072	0.00938765	0.00245073	0.00265584	1.11219	0.153398	0.574185	0.815977	no	287	T	T287	Camk2b T287	12323
Camk2b	P28652	Calcium/calmodulin-dependent protein kinase type II subunit beta OS=Mus musculus OX=10090 GN=Camk2b PE=1 SV=2 ;	K.GSLPPAALEPQTTVIHNPVDGIKESS(79.9663)DSTNTTIEDEDAKAR.K	146914.0,88033.0,109141.0,89252.0,101295.0	100410.0,83209.0,106332.0,82241.0,74797.0	7.6227996E7,5.219846E7,7.5252006E7,4.872186E7,5.3477462E7	5.485535E7,5.1452006E7,6.062969E7,4.4199089E7,4.3486827E7	0.00192729715733311, 0.00168650569384614, 0.00145034007465529, 0.00183186766679269, 0.00189416244174041	0.00183045044831543, 0.00161721585743421, 0.00175379422193978, 0.00186069445910978, 0.00171999212543146	0.00175803	0.00175643	0.000195208	9.62618e-05	0.999087	-0.00131786	0.987392	0.995941	no	395	S	S395	Camk2b S395	12323
Camk2b	P28652	Calcium/calmodulin-dependent protein kinase type II subunit beta OS=Mus musculus OX=10090 GN=Camk2b PE=1 SV=2 ;	K.ESSDST(79.9663)NTT(79.9663)IEDEDAKAR.K	410962.0,321084.0,403336.0,239063.0,315870.0	296577.0,291672.0,319700.0,224871.0,240219.0	7.6227996E7,5.219846E7,7.5252006E7,4.872186E7,5.3477462E7	5.485535E7,5.1452006E7,6.062969E7,4.4199089E7,4.3486827E7	0.00539122135652103, 0.00615121595541324, 0.00535980396323256, 0.00490668870195021, 0.00590660042916771	0.0054065282602335, 0.00566881687761601, 0.00527299413868024, 0.0050876840470626, 0.00552394866610985	0.00554311	0.00539199	0.000490821	0.000224176	0.972739	-0.0398756	0.555827	0.805547	no	398401	T, T	T398,T401	Camk2b T398,T401	12323
Camk2b	P28652	Calcium/calmodulin-dependent protein kinase type II subunit beta OS=Mus musculus OX=10090 GN=Camk2b PE=1 SV=2 ;	K.NSSAITS(79.9663)PKGSLPPAALEPQTTVIHNPVDGIK.E	285897.0,212100.0,243556.0,186160.0,249507.0	246348.0,215385.0,241454.0,187504.0,197278.0	7.6227996E7,5.219846E7,7.5252006E7,4.872186E7,5.3477462E7	5.485535E7,5.1452006E7,6.062969E7,4.4199089E7,4.3486827E7	0.00375055117545003, 0.00406333826706765, 0.00323653830570311, 0.00382087219166099, 0.00466564774521274	0.00449086552177682, 0.00418613416161073, 0.00398243830704066, 0.00424225938231442, 0.0045365002141913	0.00390739	0.00428764	0.000519952	0.000228442	1.09732	0.133979	0.189499	0.610275	no	367	S	S367	Camk2b S367	12323
Camk2b	P28652	Calcium/calmodulin-dependent protein kinase type II subunit beta OS=Mus musculus OX=10090 GN=Camk2b PE=1 SV=2 ;	K.GSLPPAALEPQTTVIHNPVDGIKESSDS(79.9663)TNTTIEDEDAKAR.K	434012.0,236978.0,350266.0,249516.0,291948.0	313962.0,261431.0,308653.0,248310.0,259512.0	7.6227996E7,5.219846E7,7.5252006E7,4.872186E7,5.3477462E7	5.485535E7,5.1452006E7,6.062969E7,4.4199089E7,4.3486827E7	0.00569360369909239, 0.00453994236611578, 0.00465457359369264, 0.00512123305637346, 0.00545927179565851	0.00572345268054985, 0.00508106525525944, 0.0050907896774666, 0.00561798909475261, 0.00596760025742968	0.00509372	0.00549618	0.000498439	0.000395408	1.07901	0.109708	0.196833	0.613597	no	397	S	S397	Camk2b S397	12323
Camk2b	P28652	Calcium/calmodulin-dependent protein kinase type II subunit beta OS=Mus musculus OX=10090 GN=Camk2b PE=1 SV=2 ;	K.GSLPPAALEPQTT(79.9663)VIHNPVDGIKESSDSTNTTIEDEDAKAR.K	112679.0,51229.0,92297.0,84560.0,79098.0	80197.0,72609.0,75913.0,57891.0,68257.0	7.6227996E7,5.219846E7,7.5252006E7,4.872186E7,5.3477462E7	5.485535E7,5.1452006E7,6.062969E7,4.4199089E7,4.3486827E7	0.00147818394701075, 0.000981427421422011, 0.00122650551003252, 0.00173556592461782, 0.00147909038764779	0.00146197225977047, 0.00141119862265428, 0.00125207633421843, 0.00130977812687497, 0.00156960175549253	0.00138015	0.00140093	0.00028649	0.000125248	1.01505	0.0215502	0.887233	0.968691	no	382	T	T382	Camk2b T382	12323
Camkk1	Q8VBY2	Calcium/calmodulin-dependent protein kinase kinase 1 OS=Mus musculus OX=10090 GN=Camkk1 PE=1 SV=1 ;	K.EGCGEGCKS(79.9663)PELPGVQEDEAAS.-	47623.0,49549.0,51952.0,47515.0,49367.0	48187.0,55466.0,50584.0,50598.0,56031.0	958873.0,991324.0,1018994.0,1036146.0,1056850.0	938350.0,862593.0,949031.0,1053190.0,1110583.0	0.0496655970081544, 0.0499826494667737, 0.050983617175371, 0.0458574370793305, 0.0467114538487013	0.0513529066979272, 0.0643014724209447, 0.053300682485609, 0.0480426133935947, 0.0504518797784587	0.0486402	0.0534899	0.00222537	0.00633236	1.09971	0.137119	0.167402	0.593459	no	492	S	S492	Camkk1 S492	55984
Camkk1	Q8VBY2	Calcium/calmodulin-dependent protein kinase kinase 1 OS=Mus musculus OX=10090 GN=Camkk1 PE=1 SV=1 ;	R.SMS(79.9663)APGSLLMK.E	67940.0,69316.0,67333.0,75587.0,66791.0	67239.0,81226.0,61805.0,71703.0,73637.0	958873.0,991324.0,1018994.0,1036146.0,1056850.0	938350.0,862593.0,949031.0,1053190.0,1110583.0	0.0708540129923358, 0.0699226489018726, 0.0660779160623124, 0.0729501440916628, 0.0631981832805034	0.0716566313209357, 0.0941649190290206, 0.0651243215448178, 0.068081732640834, 0.0663048146784166	0.0686006	0.0730665	0.00391453	0.0120497	1.0651	0.090989	0.467448	0.767452	no	475	S	S475	Camkk1 S475	55984
Camkv	Q3UHL1	CaM kinase-like vesicle-associated protein OS=Mus musculus OX=10090 GN=Camkv PE=1 SV=2 ;	K.AAAT(79.9663)PEPAVAQPDSTALEGATGQAPPSSKGEEATGCAQESQRVETS.-	15530.0,7443.0,14406.0,9596.0,8142.0	10852.0,13303.0,15073.0,7800.0,8564.0	1.9765866E7,2.0671397E7,2.0750267E7,1.9353666E7,2.0907308E7	1.7075325E7,8758446.0,1.7894708E7,1.8047279E7,1.6827974E7	0.000785697929956623, 0.000360062747573374, 0.000694256126921162, 0.000495823375271641, 0.000389433206800225	0.000635536951712486, 0.00151887675051031, 0.000842316063497655, 0.000432198116957132, 0.000508914501531795	0.000545055	0.000787568	0.000187772	0.000437281	1.44493	0.531004	0.302283	0.680623	no	470	T	T470	Camkv T470	235604
Camkv	Q3UHL1	CaM kinase-like vesicle-associated protein OS=Mus musculus OX=10090 GN=Camkv PE=1 SV=2 ;	R.SATPATDGSATPATDGSVTPATDGSITPATDGSVTPAT(79.9663)DRSATPATDGR.A	4938.0,3721.0,6689.0,3589.0,6285.0	4708.0,1391.0,3738.0,2103.0,3810.0	1.9765866E7,2.0671397E7,2.0750267E7,1.9353666E7,2.0907308E7	1.7075325E7,8758446.0,1.7894708E7,1.8047279E7,1.6827974E7	0.000249824621901211, 0.000180007185774624, 0.000322357297860312, 0.000185442902652138, 0.000300612589626555	0.000275719495822188, 0.000158818128238731, 0.000208888571973345, 0.000116527261533442, 0.000226408716818792	0.000247649	0.000197272	6.48772e-05	6.15149e-05	0.796581	-0.328107	0.243294	0.651152	no	433	T	T433	Camkv T433	235604
Camkv	Q3UHL1	CaM kinase-like vesicle-associated protein OS=Mus musculus OX=10090 GN=Camkv PE=1 SV=2 ;	R.S(79.9663)ATPATDGRATPATEESTVPATQSSALPAAK.A	782696.0,789476.0,938360.0,836257.0,936064.0	822538.0,390703.0,735427.0,787925.0,845508.0	1.9765866E7,2.0671397E7,2.0750267E7,1.9353666E7,2.0907308E7	1.7075325E7,8758446.0,1.7894708E7,1.8047279E7,1.6827974E7	0.0395983661935177, 0.0381917100232752, 0.0452215867872929, 0.043209229713895, 0.0447720959580258	0.0481711475477041, 0.0446087125501487, 0.041097457415902, 0.0436589360645447, 0.050244194577434	0.0421986	0.0455561	0.00314639	0.00364668	1.07956	0.110449	0.158481	0.592955	no	436	S	S436	Camkv S436	235604
Camkv	Q3UHL1	CaM kinase-like vesicle-associated protein OS=Mus musculus OX=10090 GN=Camkv PE=1 SV=2 ;	R.SAT(79.9663)PATDGRAT(79.9663)PATEESTVPATQSSALPAAK.A	12735.0,15470.0,18686.0,12750.0,13343.0	14644.0,10663.0,12266.0,11701.0,12367.0	1.9765866E7,2.0671397E7,2.0750267E7,1.9353666E7,2.0907308E7	1.7075325E7,8758446.0,1.7894708E7,1.8047279E7,1.6827974E7	0.000644292539471835, 0.000748377093236611, 0.000900518533086827, 0.000658789916081015, 0.000638197897118079	0.000857611787769779, 0.00121745341582285, 0.000685454045967109, 0.000648352585450693, 0.000734907244330185	0.000718035	0.000828756	0.000111291	0.000231196	1.1542	0.206893	0.373348	0.719024	no	438446	T, T	T438,T446	Camkv T438,T446	235604
Camkv	Q3UHL1	CaM kinase-like vesicle-associated protein OS=Mus musculus OX=10090 GN=Camkv PE=1 SV=2 ;	R.SATPATDGRAT(79.9663)PATEEST(79.9663)VPATQSSALPAAK.A	28360.0,31415.0,34401.0,28845.0,34386.0	27600.0,18919.0,21226.0,20431.0,22603.0	1.9765866E7,2.0671397E7,2.0750267E7,1.9353666E7,2.0907308E7	1.7075325E7,8758446.0,1.7894708E7,1.8047279E7,1.6827974E7	0.00143479673493689, 0.0015197327979333, 0.00165785818563202, 0.00149041530426329, 0.00164468806792343	0.0016163674776322, 0.00216008638975453, 0.00118616073534142, 0.00113208201635271, 0.001343180111878	0.0015495	0.00148758	9.78982e-05	0.000420397	0.960037	-0.0588384	0.762939	0.909444	no	446453	T, T	T446,T453	Camkv T446,T453	235604
Camkv	Q3UHL1	CaM kinase-like vesicle-associated protein OS=Mus musculus OX=10090 GN=Camkv PE=1 SV=2 ;	K.SDDIASADRS(79.9663)ATPATDGSATPATDGSVTPATDGSITPATDGSVTPATDR.S	17427.0,15325.0,20777.0,12686.0,22243.0	16783.0,6701.0,15000.0,12543.0,19883.0	1.9765866E7,2.0671397E7,2.0750267E7,1.9353666E7,2.0907308E7	1.7075325E7,8758446.0,1.7894708E7,1.8047279E7,1.6827974E7	0.000881671463319644, 0.000741362569738272, 0.00100128832077197, 0.000655483049051275, 0.00106388636930206	0.000982880267286274, 0.000765090062780544, 0.000838236645157887, 0.000695007818076066, 0.0011815444925218	0.000868738	0.000892552	0.000171407	0.000193582	1.02741	0.0390143	0.842055	0.947097	no	396	S	S396	Camkv S396	235604
Camkv	Q3UHL1	CaM kinase-like vesicle-associated protein OS=Mus musculus OX=10090 GN=Camkv PE=1 SV=2 ;	R.SAT(79.9663)PATDGR.A	1067001.0,1081325.0,1176165.0,876783.0,966095.0	884976.0,387146.0,915952.0,811386.0,776523.0	1.9765866E7,2.0671397E7,2.0750267E7,1.9353666E7,2.0907308E7	1.7075325E7,8758446.0,1.7894708E7,1.8047279E7,1.6827974E7	0.0539820010921859, 0.0523102042885636, 0.0566819212494952, 0.0453031999208832, 0.0462084836555715	0.0518277690175736, 0.0442025902768596, 0.0511856354403771, 0.0449589104263308, 0.0461447706063725	0.0508972	0.0476639	0.00495612	0.0035828	0.936475	-0.0946871	0.274281	0.668878	no	438	T	T438	Camkv T438	235604
Camkv	Q3UHL1	CaM kinase-like vesicle-associated protein OS=Mus musculus OX=10090 GN=Camkv PE=1 SV=2 ;	R.SATPATDGSATPATDGSVTPAT(79.9663)DGSITPATDGSVTPATDR.S	14112.0,19391.0,16725.0,18692.0,15826.0	14282.0,8784.0,16520.0,16444.0,21212.0	1.9765866E7,2.0671397E7,2.0750267E7,1.9353666E7,2.0907308E7	1.7075325E7,8758446.0,1.7894708E7,1.8047279E7,1.6827974E7	0.000713958093209779, 0.00093805948383653, 0.000806013725028213, 0.000965811851873438, 0.00075696019784087	0.000836411605635618, 0.00100291764086917, 0.000923177958533886, 0.000911162286569626, 0.00126052013153812	0.000836161	0.000986838	0.000111027	0.000163988	1.1802	0.239033	0.13249	0.570407	no	417	T	T417	Camkv T417	235604
Camsap1	A2AHC3	Calmodulin-regulated spectrin-associated protein 1 OS=Mus musculus OX=10090 GN=Camsap1 PE=1 SV=1 ;	K.NRPVSQPTSFALHHAAS(79.9663)CDVDPSSGDSVSLAR.S	33843.0,29645.0,50700.0,34880.0,42678.0	32006.0,69940.0,36640.0,56391.0,45430.0	373876.0,359301.0,328151.0,347445.0,339484.0	360785.0,337859.0,376371.0,341588.0,350840.0	0.0905193165648504, 0.0825074241374224, 0.154502043266667, 0.100389989782556, 0.125714319378822	0.0887121138628269, 0.207009432929121, 0.0973507523161986, 0.165084839045868, 0.129489225857941	0.110727	0.137529	0.0293787	0.0491143	1.24206	0.312737	0.332165	0.695203	no	481	S	S481	Camsap1 S481	227634
Camsap2	Q8C1B1	Calmodulin-regulated spectrin-associated protein 2 OS=Mus musculus OX=10090 GN=Camsap2 PE=1 SV=3 ;Isoform 2 of Calmodulin-regulated spectrin-associated protein 2 OS=Mus musculus OX=10090 GN=Camsap2 ;	R.SVS(79.9663)NEGLTLNNSR.A	275912.0,173380.0,248245.0,201741.0,208015.0	239110.0,261148.0,252080.0,223800.0,237155.0	780886.0,761319.0,750319.0,726090.0,765270.0	782293.0,640960.0,804363.0,755641.0,763700.0	0.353331984438189, 0.227736336542238, 0.330852610689587, 0.27784572160476, 0.271819096528023	0.305652741364169, 0.407432601098352, 0.313390844680822, 0.296172388740156, 0.310534241194186	0.292317	0.326637	0.0500202	0.0456375	1.1174	0.160152	0.290151	0.676864	no	439	S	S439	Camsap2 S439	67886
Camsap2	Q8C1B1	Calmodulin-regulated spectrin-associated protein 2 OS=Mus musculus OX=10090 GN=Camsap2 PE=1 SV=3 ;Isoform 2 of Calmodulin-regulated spectrin-associated protein 2 OS=Mus musculus OX=10090 GN=Camsap2 ;	R.RFSPS(79.9663)QVPIQTR.S	46246.0,42352.0,43483.0,50576.0,40137.0	49904.0,45050.0,48018.0,49990.0,52268.0	780886.0,761319.0,750319.0,726090.0,765270.0	782293.0,640960.0,804363.0,755641.0,763700.0	0.0592224729345897, 0.055629768861673, 0.0579526841250188, 0.0696552768940489, 0.0524481555529421	0.0637919551881456, 0.0702851972041937, 0.0596969278795768, 0.0661557538566594, 0.0684404871022653	0.0589817	0.0656741	0.00649932	0.0041357	1.11347	0.155057	0.0945098	0.525054	no	994	S	S994	Camsap2 S994	67886
Camsap2	Q8C1B1	Calmodulin-regulated spectrin-associated protein 2 OS=Mus musculus OX=10090 GN=Camsap2 PE=1 SV=3 ;Isoform 2 of Calmodulin-regulated spectrin-associated protein 2 OS=Mus musculus OX=10090 GN=Camsap2 ;	R.SS(79.9663)SMSYVDGFIGTWPK.E	105688.0,71190.0,126600.0,86910.0,92200.0	108820.0,129029.0,95516.0,86863.0,112387.0	780886.0,761319.0,750319.0,726090.0,765270.0	782293.0,640960.0,804363.0,755641.0,763700.0	0.135343699336395, 0.0935087657079358, 0.168728234257696, 0.119695905466265, 0.120480353339344	0.139103890741704, 0.201305853719421, 0.118747381468317, 0.114952735492119, 0.14716118894854	0.127551	0.144254	0.0275085	0.0346376	1.13095	0.177535	0.424205	0.745325	no	390	S	S390	Camsap2 S390	67886
Camsap2	Q8C1B1	Calmodulin-regulated spectrin-associated protein 2 OS=Mus musculus OX=10090 GN=Camsap2 PE=1 SV=3 ;Isoform 2 of Calmodulin-regulated spectrin-associated protein 2 OS=Mus musculus OX=10090 GN=Camsap2 ;	R.QAGLSSAAAPFSSDSPRPTHPSPQS(79.9663)STR.K	54717.0,44524.0,50634.0,48968.0,54729.0	49350.0,44797.0,44190.0,43117.0,46940.0	780886.0,761319.0,750319.0,726090.0,765270.0	782293.0,640960.0,804363.0,755641.0,763700.0	0.0700704072041246, 0.0584827122402042, 0.0674832971042983, 0.0674406753983666, 0.0715159355521581	0.0630837806295084, 0.0698904767848228, 0.0549378825231892, 0.0570601648137144, 0.0614639256252455	0.0669986	0.0612872	0.00506934	0.0058193	0.914754	-0.128544	0.137277	0.573594	no	946	S	S946	Camsap2 S946	67886
Capn5	O08688	Calpain-5 OS=Mus musculus OX=10090 GN=Capn5 PE=1 SV=1 ;	K.VLFEDPLFPATDDSLYYKGT(79.9663)PGPTVR.W	43003.0,44292.0,39608.0,52913.0,42133.0	46201.0,27797.0,40924.0,40634.0,44899.0	4032815.0,3756899.0,4044212.0,4274983.0,4078834.0	4134561.0,2861593.0,3922552.0,3762170.0,3847508.0	0.0106632711889834, 0.0117895104446513, 0.00979374968473463, 0.0123773591614282, 0.0103296677432815	0.0111743423304191, 0.0097138202392863, 0.0104330038199621, 0.0108006815215687, 0.0116696313561921	0.0109907	0.0107583	0.0010651	0.000741985	0.978853	-0.0308352	0.700596	0.882261	no	44	T	T44	Capn5 T44	12337
Carmil2	Q3V3V9	Capping protein, Arp2/3 and myosin-I linker protein 2 OS=Mus musculus OX=10090 GN=Carmil2 PE=1 SV=2 ;Isoform 2 of Capping protein, Arp2/3 and myosin-I linker protein 2 OS=Mus musculus OX=10090 GN=Carmil2 ;	K.KAGS(79.9663)DGDIMDSSTETPPISIK.S	653571.0,716572.0,717459.0,761887.0,726554.0	697686.0,608322.0,648432.0,670197.0,664672.0	456101.0,485343.0,492490.0,496870.0,502031.0	438802.0,352238.0,469863.0,444227.0,460881.0	1.43295235046623, 1.47642388990879, 1.45679912282483, 1.53337291444442, 1.44722935436258	1.58997907940256, 1.7270197991131, 1.38004482157565, 1.50868137236143, 1.44217704787136	1.46936	1.52958	0.0391172	0.135155	1.04099	0.0579525	0.385437	0.725383	no	1134	S	S1134	Carmil2 S1134	234695
Cask	O70589	Peripheral plasma membrane protein CASK OS=Mus musculus OX=10090 GN=Cask PE=1 SV=2 ;Isoform 4 of Peripheral plasma membrane protein CASK OS=Mus musculus OX=10090 GN=Cask ;Isoform 5 of Peripheral plasma membrane protein CASK OS=Mus musculus OX=10090 GN=Cask ;	R.TQSSSCERDS(79.9663)PSTSR.Q	250897.0,214694.0,219261.0,203056.0,220856.0	193466.0,192203.0,231022.0,195553.0,204520.0	558602.0,549362.0,519126.0,503902.0,499879.0	479398.0,500509.0,489532.0,506179.0,463172.0	0.449151632110161, 0.390806062305001, 0.422365668450434, 0.402967243630706, 0.441818920178683	0.403560298541087, 0.384015072656036, 0.471924205159213, 0.386331712694521, 0.44156382510169	0.421422	0.417479	0.0248182	0.0381709	0.990644	-0.0135616	0.852056	0.952015	no	582	S	S582	Cask S582	12361
Cask	O70589	Peripheral plasma membrane protein CASK OS=Mus musculus OX=10090 GN=Cask PE=1 SV=2 ;Isoform 4 of Peripheral plasma membrane protein CASK OS=Mus musculus OX=10090 GN=Cask ;Isoform 5 of Peripheral plasma membrane protein CASK OS=Mus musculus OX=10090 GN=Cask ;	R.TQSSSCERDSPS(79.9663)TSR.Q	17002.0,14668.0,14405.0,13539.0,18046.0	16865.0,14230.0,14087.0,13838.0,16462.0	558602.0,549362.0,519126.0,503902.0,499879.0	479398.0,500509.0,489532.0,506179.0,463172.0	0.0304366973265402, 0.0267000629821502, 0.0277485620061411, 0.0268683196335795, 0.0361007363782035	0.0351795376701613, 0.0284310571837869, 0.0287764640513797, 0.0273381550795272, 0.0355418721338941	0.0295709	0.0310534	0.00394509	0.00396975	1.05014	0.0705751	0.56999	0.81529	no	584	S	S584	Cask S584	12361
Caskin1	Q6P9K8	Caskin-1 OS=Mus musculus OX=10090 GN=Caskin1 PE=1 SV=2 ;Isoform 2 of Caskin-1 OS=Mus musculus OX=10090 GN=Caskin1 ;	R.TGSEPS(79.9663)PPQGGGSLGPSAPPEEIWVLR.K	75987.0,85830.0,81833.0,97550.0,94800.0	78987.0,59844.0,78757.0,97883.0,75384.0	2613522.0,2761752.0,2701271.0,2744914.0,2685542.0	2429304.0,1849635.0,2485487.0,2402706.0,2295080.0	0.0290745591581016, 0.0310780982506757, 0.0302942577771723, 0.0355384540280679, 0.0353001368066483	0.0325142509953468, 0.0323544915618487, 0.0316867479089611, 0.0407386505048891, 0.0328459138679262	0.0322571	0.034028	0.00297484	0.00377504	1.0549	0.077106	0.435139	0.749637	no	358	S	S358	Caskin1 S358	268932
Caskin1	Q6P9K8	Caskin-1 OS=Mus musculus OX=10090 GN=Caskin1 PE=1 SV=2 ;Isoform 2 of Caskin-1 OS=Mus musculus OX=10090 GN=Caskin1 ;	K.KVPLPGPGS(79.9663)PEVK.R	420741.0,390385.0,388675.0,431878.0,383874.0	348156.0,283762.0,354318.0,360309.0,332092.0	2613522.0,2761752.0,2701271.0,2744914.0,2685542.0	2429304.0,1849635.0,2485487.0,2402706.0,2295080.0	0.160986209413963, 0.141354111448095, 0.143885970715267, 0.157337534072106, 0.142940978022314	0.143315122356033, 0.153415133256021, 0.142554758886287, 0.149959670471543, 0.144697352597731	0.149301	0.146788	0.00913859	0.00469921	0.983171	-0.0244854	0.604357	0.834229	no	1259	S	S1259	Caskin1 S1259	268932
Caskin1	Q6P9K8	Caskin-1 OS=Mus musculus OX=10090 GN=Caskin1 PE=1 SV=2 ;Isoform 2 of Caskin-1 OS=Mus musculus OX=10090 GN=Caskin1 ;	R.AAASVVSGPPVASDCAS(79.9663)PGDSAR.Q	50418.0,44993.0,58609.0,55216.0,48419.0	55186.0,67664.0,57561.0,48594.0,53170.0	2613522.0,2761752.0,2701271.0,2744914.0,2685542.0	2429304.0,1849635.0,2485487.0,2402706.0,2295080.0	0.0192912093336119, 0.0162914700523436, 0.0216968234582906, 0.0201157486172609, 0.0180295076375644	0.0227167946045452, 0.0365823527344584, 0.0231588417078826, 0.020224696654522, 0.0231669484288129	0.019085	0.0251699	0.0020521	0.00649563	1.31884	0.399265	0.104769	0.532766	no	1363	S	S1363	Caskin1 S1363	268932
Caskin1	Q6P9K8	Caskin-1 OS=Mus musculus OX=10090 GN=Caskin1 PE=1 SV=2 ;Isoform 2 of Caskin-1 OS=Mus musculus OX=10090 GN=Caskin1 ;	K.SVSESSPGDS(79.9663)PVKPPEGSSGAAR.S	40369.0,34464.0,41114.0,35514.0,30685.0	37270.0,23844.0,36539.0,31879.0,28611.0	2613522.0,2761752.0,2701271.0,2744914.0,2685542.0	2429304.0,1849635.0,2485487.0,2402706.0,2295080.0	0.0154462063070447, 0.0124790350473178, 0.0152202426191226, 0.0129381102650211, 0.0114259989231224	0.0153418427664879, 0.0128911920459983, 0.0147009419079641, 0.0132679570450983, 0.0124662321139132	0.0135019	0.0137336	0.00176114	0.00123033	1.01716	0.0245489	0.816185	0.935212	no	432	S	S432	Caskin1 S432	268932
Caskin1	Q6P9K8	Caskin-1 OS=Mus musculus OX=10090 GN=Caskin1 PE=1 SV=2 ;Isoform 2 of Caskin-1 OS=Mus musculus OX=10090 GN=Caskin1 ;	R.AHGTPPPVS(79.9663)PKPPPPPTAPKPAK.A	217856.0,206753.0,210595.0,226292.0,209950.0	201726.0,133855.0,177955.0,211940.0,171528.0	2613522.0,2761752.0,2701271.0,2744914.0,2685542.0	2429304.0,1849635.0,2485487.0,2402706.0,2295080.0	0.083357247423209, 0.0748629855251304, 0.0779614485181235, 0.0824404699017893, 0.0781778873687323	0.0830385987097539, 0.0723683321303933, 0.0715976386116685, 0.0882088778235872, 0.0747372640605121	0.07936	0.0779901	0.00350156	0.00729657	0.982739	-0.0251204	0.718655	0.891231	no	1273	S	S1273	Caskin1 S1273	268932
Caskin1	Q6P9K8	Caskin-1 OS=Mus musculus OX=10090 GN=Caskin1 PE=1 SV=2 ;Isoform 2 of Caskin-1 OS=Mus musculus OX=10090 GN=Caskin1 ;	K.AQPGS(79.9663)PQALGGPHGPATAK.V	1354997.0,1170813.0,1471532.0,1423516.0,1182402.0	1142972.0,886270.0,1151373.0,1043145.0,925297.0	2613522.0,2761752.0,2701271.0,2744914.0,2685542.0	2429304.0,1849635.0,2485487.0,2402706.0,2295080.0	0.518456320627873, 0.423938499908754, 0.544755413285079, 0.518601311370775, 0.440284307599732	0.470493606399199, 0.479159401719799, 0.463238391510396, 0.434154241093167, 0.403165466998972	0.489207	0.450042	0.0535224	0.0311852	0.919942	-0.120385	0.203934	0.616436	no	791	S	S791	Caskin1 S791	268932
Caskin1	Q6P9K8	Caskin-1 OS=Mus musculus OX=10090 GN=Caskin1 PE=1 SV=2 ;Isoform 2 of Caskin-1 OS=Mus musculus OX=10090 GN=Caskin1 ;	R.AHGT(79.9663)PPPVSPKPPPPPTAPKPAK.A	200143.0,144995.0,175569.0,201511.0,180902.0	170634.0,99679.0,165552.0,164828.0,170479.0	2613522.0,2761752.0,2701271.0,2744914.0,2685542.0	2429304.0,1849635.0,2485487.0,2402706.0,2295080.0	0.0765798030397295, 0.0525010935087582, 0.0649949597800443, 0.0734125003552024, 0.0673614488248555	0.0702398711729779, 0.053891173123346, 0.0666074696830038, 0.0686009857219319, 0.074280199383028	0.06697	0.0667239	0.00931742	0.00770837	0.996326	-0.00530965	0.964869	0.989148	no	1268	T	T1268	Caskin1 T1268	268932
Cbarp	Q66L44	Voltage-dependent calcium channel beta subunit-associated regulatory protein OS=Mus musculus OX=10090 GN=Cbarp PE=1 SV=4 ;	K.AAGPETVPGEMGTGSSGS(79.9663)GTVLQFFTR.L	28178.0,25525.0,30844.0,27885.0,31563.0	29407.0,28064.0,24520.0,28923.0,24387.0	645701.0,864527.0,658142.0,682419.0,683350.0	662682.0,756368.0,731567.0,756109.0,650787.0	0.0436393934653965, 0.0295248153036285, 0.046865266158367, 0.0408619924122863, 0.0461886295456208	0.0443757337606876, 0.0371036320944302, 0.033517094128084, 0.0382524212778845, 0.0374730902737762	0.041416	0.0381444	0.00705555	0.00393024	0.921006	-0.118718	0.39854	0.732644	no	275	S	S275	Cbarp S275	100503659
Cbarp	Q66L44	Voltage-dependent calcium channel beta subunit-associated regulatory protein OS=Mus musculus OX=10090 GN=Cbarp PE=1 SV=4 ;	R.RGDS(79.9663)VDCPPEGR.A	118494.0,145005.0,171162.0,153055.0,167788.0	133974.0,160331.0,121986.0,159106.0,158276.0	645701.0,864527.0,658142.0,682419.0,683350.0	662682.0,756368.0,731567.0,756109.0,650787.0	0.183512182883409, 0.167727555067684, 0.260068495856517, 0.224283028461986, 0.245537425916441	0.202169366302389, 0.211974858798892, 0.16674617635842, 0.21042733256713, 0.24320707082348	0.216226	0.206905	0.039587	0.0273455	0.956893	-0.06357	0.677722	0.87638	no	610	S	S610	Cbarp S610	100503659
Cbarp	Q66L44	Voltage-dependent calcium channel beta subunit-associated regulatory protein OS=Mus musculus OX=10090 GN=Cbarp PE=1 SV=4 ;	R.HAS(79.9663)LDGASPYFK.V	1456244.0,1499770.0,1514019.0,1600686.0,1602485.0	1422448.0,1226323.0,1437602.0,1598561.0,1445158.0	645701.0,864527.0,658142.0,682419.0,683350.0	662682.0,756368.0,731567.0,756109.0,650787.0	2.25529153586567, 1.73478676779326, 2.30044428102142, 2.34560585212311, 2.34504280383405	2.1465016403041, 1.62133115097413, 1.96509957392829, 2.11419385300268, 2.22063132791528	2.19623	2.01355	0.260642	0.238155	0.91682	-0.12529	0.280911	0.671937	no	290	S	S290	Cbarp S290	100503659
Cbx3	P23198	Chromobox protein homolog 3 OS=Mus musculus OX=10090 GN=Cbx3 PE=1 SV=2 ;	K.SLS(79.9663)DSESDDSKSK.K	16771.0,13713.0,17594.0,15973.0,17114.0	17068.0,20701.0,17948.0,17436.0,23103.0	5689409.0,5280670.0,5588621.0,6041293.0,5447829.0	6136938.0,7276780.0,6325375.0,6213131.0,6088944.0	0.0029477578426863, 0.00259682956897515, 0.00314818270911554, 0.00264397042156373, 0.00314143487249692	0.00278119153232443, 0.00284480223395513, 0.00283746022963065, 0.00280631456185295, 0.00379425397901508	0.00289564	0.0030128	0.000264355	0.000437583	1.04046	0.0572273	0.62507	0.847814	no	95	S	S95	Cbx3 S95	12417
Cbx3	P23198	Chromobox protein homolog 3 OS=Mus musculus OX=10090 GN=Cbx3 PE=1 SV=2 ;	R.KSLS(79.9663)DSESDDSK.S	44474.0,52344.0,51406.0,46240.0,54600.0	51469.0,59636.0,44839.0,58349.0,53798.0	5689409.0,5280670.0,5588621.0,6041293.0,5447829.0	6136938.0,7276780.0,6325375.0,6213131.0,6088944.0	0.00781698063893807, 0.00991237854287429, 0.00919833354238908, 0.00765399062750309, 0.0100223410096022	0.00838675574040344, 0.00819538312275485, 0.00708874967887279, 0.0093912392962582, 0.00883535798654085	0.0089208	0.0083795	0.00112881	0.000856068	0.939321	-0.0903102	0.419495	0.741678	no	95	S	S95	Cbx3 S95	12417
Cbx3	P23198	Chromobox protein homolog 3 OS=Mus musculus OX=10090 GN=Cbx3 PE=1 SV=2 ;	K.SLS(79.9663)DSESDDSK.S	696094.0,808519.0,783068.0,712000.0,775512.0	722062.0,952070.0,648105.0,796890.0,713120.0	5689409.0,5280670.0,5588621.0,6041293.0,5447829.0	6136938.0,7276780.0,6325375.0,6213131.0,6088944.0	0.122349087576583, 0.153109169859128, 0.14011828678309, 0.117855565025567, 0.142352485733308	0.11765835014139, 0.130836716239875, 0.102461118905994, 0.12825900500086, 0.117117188136399	0.135157	0.119266	0.0146804	0.011229	0.88243	-0.180447	0.0932694	0.523911	no	95	S	S95	Cbx3 S95	12417
Cbx5	Q61686	Chromobox protein homolog 5 OS=Mus musculus OX=10090 GN=Cbx5 PE=1 SV=1 ;	R.KSS(79.9663)FSNSADDIK.S	459923.0,445166.0,706060.0,525505.0,591532.0	577097.0,705403.0,518552.0,504833.0,644670.0	578553.0,613088.0,664251.0,681860.0,584438.0	604133.0,679569.0,576967.0,626152.0,554074.0	0.794953962731159, 0.726104572263688, 1.06294156877445, 0.770693397471622, 1.01213815665648	0.955248264868829, 1.03801527144411, 0.898755041449511, 0.806246726034573, 1.16350884538888	0.873366	0.972355	0.152948	0.136155	1.11334	0.154896	0.311638	0.685603	no	93	S	S93	Cbx5 S93	12419
Cc2d1a	Q8K1A6	Coiled-coil and C2 domain-containing protein 1A OS=Mus musculus OX=10090 GN=Cc2d1a PE=1 SV=2 ;	R.LANHDEGS(79.9663)DDEEEETPK.K	46590.0,55442.0,48776.0,51759.0,52416.0	51070.0,43093.0,55858.0,47499.0,44019.0	358610.0,347254.0,344791.0,345953.0,332907.0	325787.0,265355.0,347113.0,319724.0,300323.0	0.129918295641505, 0.159658348067985, 0.141465409479946, 0.149612808676323, 0.157449377754148	0.156758863920291, 0.162397542914209, 0.160921659517218, 0.148562510165017, 0.146572190608112	0.147621	0.155043	0.0122141	0.00716491	1.05028	0.0707678	0.28261	0.671973	no	435	S	S435	Cc2d1a S435	212139
Ccar2	Q8VDP4	Cell cycle and apoptosis regulator protein 2 OS=Mus musculus OX=10090 GN=Ccar2 PE=1 SV=2 ;	R.SVAS(79.9663)NQSEMEYSSLQDMPK.E	17098.0,15148.0,15139.0,15187.0,17288.0	14551.0,18466.0,14943.0,17582.0,20285.0	2831043.0,2897266.0,2796616.0,2857564.0,2867773.0	3253073.0,3436804.0,3498665.0,3112382.0,3180449.0	0.006039470258841, 0.00522837737370335, 0.00541332810797049, 0.00531466661814049, 0.00602837114374115	0.00447300137439277, 0.00537301516176075, 0.00427105767485598, 0.00564904950613389, 0.0063780302718264	0.00560484	0.00522883	0.000397141	0.000866983	0.932913	-0.100185	0.414136	0.739528	no	677	S	S677	Ccar2 S677	219158
Ccar2	Q8VDP4	Cell cycle and apoptosis regulator protein 2 OS=Mus musculus OX=10090 GN=Ccar2 PE=1 SV=2 ;	K.RPS(79.9663)SGGEEEEK.A	16465.0,20871.0,17205.0,15413.0,18150.0	17718.0,20996.0,20673.0,17822.0,18364.0	2831043.0,2897266.0,2796616.0,2857564.0,2867773.0	3253073.0,3436804.0,3498665.0,3112382.0,3180449.0	0.00581587775247497, 0.00720368789058374, 0.00615207808294024, 0.00539375496051882, 0.00632895281460562	0.00544654239237791, 0.00610916421186661, 0.00590882522333519, 0.00572616086328735, 0.00577402750366379	0.00617887	0.00579294	0.000674845	0.000244047	0.937541	-0.0930464	0.282704	0.671973	no	625	S	S625	Ccar2 S625	219158
Ccar2	Q8VDP4	Cell cycle and apoptosis regulator protein 2 OS=Mus musculus OX=10090 GN=Ccar2 PE=1 SV=2 ;	R.SVASNQS(79.9663)EMEYSSLQDMPK.E	62830.0,62506.0,63575.0,52723.0,55138.0	62136.0,64150.0,55951.0,60515.0,61707.0	2831043.0,2897266.0,2796616.0,2857564.0,2867773.0	3253073.0,3436804.0,3498665.0,3112382.0,3180449.0	0.0221932340836928, 0.0215741323026605, 0.0227328313933697, 0.0184503304212959, 0.0192267658562934	0.0191007087759789, 0.0186655974562413, 0.0159920998437976, 0.0194433074089235, 0.0194019775195263	0.0208355	0.0185207	0.00188851	0.00144733	0.888905	-0.169899	0.0635665	0.465822	no	680	S	S680	Ccar2 S680	219158
Ccdc136	Q3TVA9	Coiled-coil domain-containing protein 136 OS=Mus musculus OX=10090 GN=Ccdc136 PE=1 SV=2 ;Isoform 2 of Coiled-coil domain-containing protein 136 OS=Mus musculus OX=10090 GN=Ccdc136 ;	R.GLS(79.9663)LTETELEELR.A	67740.0,78203.0,63848.0,80085.0,79330.0	88960.0,67608.0,71171.0,67039.0,78811.0	129905.0,139149.0,118617.0,184898.0,120255.0	137565.0,110374.0,129058.0,111754.0,115995.0	0.52145798853008, 0.5620090694148, 0.538270231079862, 0.433130699088146, 0.659681510124319	0.646676116744812, 0.612535560911084, 0.551465232686079, 0.599880093777404, 0.679434458381827	0.54291	0.617998	0.0814456	0.0484293	1.13831	0.18689	0.122874	0.56056	no	50	S	S50	Ccdc136 S50	232664
Ccdc177	Q3UHB8	Coiled-coil domain-containing protein 177 OS=Mus musculus OX=10090 GN=Ccdc177 PE=1 SV=1 ;	R.SFSLGDLSHSPQT(79.9663)AQHVER.I	147065.0,112330.0,102652.0,115802.0,101399.0	123198.0,89678.0,150997.0,105544.0,107154.0	176670.0,182160.0,170753.0,177805.0,183391.0	176103.0,121523.0,169393.0,181877.0,165453.0	0.832427690043584, 0.616655687307861, 0.601172453778265, 0.651286521751357, 0.55291153873418	0.699579223522598, 0.737950840581618, 0.891400471093847, 0.580304271568148, 0.647640115319759	0.650891	0.711375	0.107471	0.116722	1.09293	0.128195	0.418933	0.741678	no	313	T	T313	Ccdc177 T313	380768
Ccdc177	Q3UHB8	Coiled-coil domain-containing protein 177 OS=Mus musculus OX=10090 GN=Ccdc177 PE=1 SV=1 ;	R.S(79.9663)FSLGDLSHSPQTAQHVER.I	133435.0,128854.0,132126.0,132936.0,153455.0	145289.0,109157.0,111140.0,132352.0,142407.0	176670.0,182160.0,170753.0,177805.0,183391.0	176103.0,121523.0,169393.0,181877.0,165453.0	0.75527820229807, 0.707367149758454, 0.773784355179704, 0.747650516014735, 0.836764072391775	0.825022855942261, 0.898241485150959, 0.656107395228847, 0.727700588859504, 0.860709687947635	0.764169	0.793556	0.0472781	0.0996091	1.03846	0.0544413	0.574015	0.815977	no	301	S	S301	Ccdc177 S301	380768
Ccdc88a	Q5SNZ0	Girdin OS=Mus musculus OX=10090 GN=Ccdc88a PE=1 SV=2 ;Isoform 2 of Girdin OS=Mus musculus OX=10090 GN=Ccdc88a ;Isoform 3 of Girdin OS=Mus musculus OX=10090 GN=Ccdc88a ;	K.AGS(79.9663)PGSEVVTLQQFLEESNK.L	86129.0,89209.0,84682.0,82647.0,92350.0	83873.0,86302.0,102599.0,88239.0,90653.0	910738.0,785558.0,835732.0,788235.0,858264.0	840881.0,827290.0,870950.0,747706.0,792439.0	0.0945705570647102, 0.113561315650786, 0.101326741108394, 0.104850710765191, 0.107600924657215	0.0997441968601978, 0.104318920813741, 0.117801251506975, 0.118012962314065, 0.11439744888881	0.104382	0.110855	0.00707884	0.00833976	1.06201	0.0867996	0.223283	0.638675	no	1677	S	S1677	Ccdc88a S1677	108686
Ccdc88a	Q5SNZ0	Girdin OS=Mus musculus OX=10090 GN=Ccdc88a PE=1 SV=2 ;Isoform 2 of Girdin OS=Mus musculus OX=10090 GN=Ccdc88a ;Isoform 3 of Girdin OS=Mus musculus OX=10090 GN=Ccdc88a ;	K.QLVNNKDTTS(79.9663)FEDISPQGISDDSSTGSR.V	16550.0,12052.0,21083.0,12358.0,14177.0	18798.0,20744.0,16656.0,20637.0,15940.0	910738.0,785558.0,835732.0,788235.0,858264.0	840881.0,827290.0,870950.0,747706.0,792439.0	0.0181720758330058, 0.0153419607463739, 0.0252269866416507, 0.015678065551517, 0.0165182274917741	0.0223551251603973, 0.0250746412986982, 0.0191239451174005, 0.0276004204861269, 0.0201151129613762	0.0181875	0.0228538	0.00408459	0.00350441	1.25657	0.329493	0.0893512	0.522827	no	1562	S	S1562	Ccdc88a S1562	108686
Ccdc88a	Q5SNZ0	Girdin OS=Mus musculus OX=10090 GN=Ccdc88a PE=1 SV=2 ;Isoform 2 of Girdin OS=Mus musculus OX=10090 GN=Ccdc88a ;Isoform 3 of Girdin OS=Mus musculus OX=10090 GN=Ccdc88a ;	R.SKQLVNNKDTTS(79.9663)FEDISPQGISDDSSTGSR.V	24533.0,18201.0,21980.0,16882.0,22603.0	29734.0,25475.0,23347.0,22708.0,28442.0	910738.0,785558.0,835732.0,788235.0,858264.0	840881.0,827290.0,870950.0,747706.0,792439.0	0.0269374946471982, 0.0231695177186153, 0.0263002972244691, 0.0214174706781607, 0.0263357195455012	0.0353605325842777, 0.0307933131066494, 0.026806360870314, 0.0303702257304342, 0.0358917216340942	0.0248321	0.0318444	0.00241211	0.00378827	1.28239	0.358835	0.0106259	0.23377	up	1562	S	S1562	Ccdc88a S1562	108686
Ccny	Q8BGU5	Cyclin-Y OS=Mus musculus OX=10090 GN=Ccny PE=1 SV=1 ;Isoform 2 of Cyclin-Y OS=Mus musculus OX=10090 GN=Ccny ;	R.SAS(79.9663)ADNLILPR.W	943269.0,856549.0,868927.0,918715.0,915031.0	910665.0,904350.0,865131.0,1019304.0,1009451.0	346347.0,380184.0,357073.0,383382.0,376487.0	415930.0,337062.0,390951.0,422517.0,404486.0	2.72347963169885, 2.25298539654483, 2.43347158704243, 2.39634359463929, 2.43044514153211	2.18946697761643, 2.68303754205458, 2.21288857171359, 2.41245677688708, 2.49563890962852	2.44735	2.3987	0.171103	0.205389	0.980122	-0.0289661	0.695076	0.881483	no	326	S	S326	Ccny S326	67974
Cdc23	Q8BGZ4	Cell division cycle protein 23 homolog OS=Mus musculus OX=10090 GN=Cdc23 PE=1 SV=2 ;Isoform 2 of Cell division cycle protein 23 homolog OS=Mus musculus OX=10090 GN=Cdc23 ;	R.VSPLNLSSVT(79.9663)P.-	76362.0,65222.0,71149.0,71483.0,69838.0	71618.0,58559.0,71658.0,79365.0,68531.0	175083.0,182604.0,179140.0,158207.0,166235.0	197703.0,224250.0,195420.0,199279.0,205475.0	0.436147427220233, 0.357177279796719, 0.397169811320755, 0.451832093396626, 0.420116100700815	0.362250446376636, 0.261132664437012, 0.366687135400675, 0.398260729931403, 0.333524759703127	0.412489	0.344371	0.0369454	0.0518846	0.834862	-0.26039	0.0469849	0.406955	no	596	T	T596	Cdc23 T596	52563
Cdc42bpb	Q7TT50	Serine/threonine-protein kinase MRCK beta OS=Mus musculus OX=10090 GN=Cdc42bpb PE=1 SV=2 ;	K.HSTPSNSSNPSGPPS(79.9663)PNSPHR.S	6552.0,8018.0,6762.0,6130.0,7389.0	8768.0,12364.0,9334.0,8421.0,10778.0	1083693.0,1119491.0,1068163.0,1052859.0,1017098.0	1165758.0,1156897.0,1220606.0,1092028.0,1146757.0	0.0060459927304135, 0.0071621835280498, 0.00633049450317976, 0.0058222421045933, 0.00726478667738999	0.00752128657920426, 0.0106872089736597, 0.00764702123371506, 0.00771134073485295, 0.00939867818552666	0.00652514	0.00859311	0.000654682	0.00140139	1.31692	0.397171	0.0260935	0.322547	up	1692	S	S1692	Cdc42bpb S1692	217866
Cdc42bpb	Q7TT50	Serine/threonine-protein kinase MRCK beta OS=Mus musculus OX=10090 GN=Cdc42bpb PE=1 SV=2 ;	K.HSTPSNSSNPSGPPS(79.9663)PNS(79.9663)PHR.S	9537.0,10786.0,10203.0,9637.0,9139.0	12633.0,13186.0,9875.0,10098.0,9990.0	1083693.0,1119491.0,1068163.0,1052859.0,1017098.0	1165758.0,1156897.0,1220606.0,1092028.0,1146757.0	0.00880046286171453, 0.00963473578617425, 0.00955191295710486, 0.00915317245709065, 0.00898536817494479	0.0108367259757171, 0.0113977303078839, 0.00809024369862183, 0.00924701564428751, 0.00871152301664607	0.00922513	0.00965665	0.000359712	0.00140878	1.04678	0.0659531	0.539265	0.794948	no	16921695	S, S	S1692,S1695	Cdc42bpb S1692,S1695	217866
Cdc42bpb	Q7TT50	Serine/threonine-protein kinase MRCK beta OS=Mus musculus OX=10090 GN=Cdc42bpb PE=1 SV=2 ;	R.NLEAPYIPDVSS(79.9663)PSDTSNFDVDDDMLR.N	27022.0,28316.0,28011.0,24169.0,28361.0	26159.0,24226.0,27278.0,23579.0,31169.0	1083693.0,1119491.0,1068163.0,1052859.0,1017098.0	1165758.0,1156897.0,1220606.0,1092028.0,1146757.0	0.0249351061601394, 0.0252936379122298, 0.0262235258101994, 0.0229555904446844, 0.0278842353440868	0.022439477147058, 0.0209404985923552, 0.0223479157074437, 0.0215919372030754, 0.0271801262168009	0.0254584	0.0229	0.00180521	0.00246916	0.899506	-0.152796	0.10175	0.532766	no	363	S	S363	Cdc42bpb S363	217866
Cdh11	P55288	Cadherin-11 OS=Mus musculus OX=10090 GN=Cdh11 PE=1 SV=1 ;	R.PGLRPAPNS(79.9663)VDVDDFINTR.I	88840.0,103788.0,86201.0,76321.0,100998.0	96318.0,119258.0,103702.0,113141.0,111384.0	1320836.0,1279968.0,1291291.0,1182776.0,1299083.0	1246369.0,949989.0,1195529.0,1076442.0,1117795.0	0.0672604320294117, 0.081086402160054, 0.0667556731983728, 0.0645270110316746, 0.0777456097878273	0.0772788796897227, 0.125536190419047, 0.0867415177716308, 0.105106452553877, 0.0996461784137521	0.071475	0.0988618	0.00741635	0.0184652	1.38317	0.467975	0.0257908	0.322385	up	714	S	S714	Cdh11 S714	12552
Cdk13	Q69ZA1	Cyclin-dependent kinase 13 OS=Mus musculus OX=10090 GN=Cdk13 PE=1 SV=3 ;Isoform 2 of Cyclin-dependent kinase 13 OS=Mus musculus OX=10090 GN=Cdk13 ;	R.S(79.9663)RKSPS(79.9663)PAGGGSS(79.9663)PYSR.R	50540.0,60801.0,56454.0,53941.0,61517.0	61208.0,64200.0,48534.0,66676.0,54048.0	5618.0,6567.0,5790.0,6769.0,6434.0	6387.0,5607.0,6973.0,6475.0,7026.0	8.99608401566394, 9.25856555504797, 9.75025906735751, 7.96882848278919, 9.56123717749456	9.58321590731173, 11.4499732477261, 6.96027534776997, 10.2974517374517, 7.69257045260461	9.10699	9.1967	0.698359	1.85083	1.00985	0.0141408	0.923091	0.981291	no	338343350	S, S, S	S338,S343,S350	Cdk13 S338,S343,S350	69562
Cdk14	O35495	Cyclin-dependent kinase 14 OS=Mus musculus OX=10090 GN=Cdk14 PE=1 SV=2 ;Isoform 2 of Cyclin-dependent kinase 14 OS=Mus musculus OX=10090 GN=Cdk14 ;Isoform 3 of Cyclin-dependent kinase 14 OS=Mus musculus OX=10090 GN=Cdk14 ;	R.HS(79.9663)SPSS(79.9663)PTSPK.F	42918.0,45657.0,51754.0,47873.0,51520.0	45413.0,32495.0,42242.0,43147.0,46141.0	256049.0,267801.0,264199.0,250762.0,271618.0	241461.0,197746.0,232840.0,235769.0,234765.0	0.167616354682112, 0.17048853439681, 0.195890219115137, 0.190910105996921, 0.18967815093256	0.188075921163252, 0.164326964894359, 0.181420718089675, 0.183005399352756, 0.196541222073137	0.182917	0.182674	0.0129082	0.0118298	0.998674	-0.00191492	0.976045	0.99366	no	119123	S, S	S119,S123	Cdk14 S119,S123	18647
Cdk14	O35495	Cyclin-dependent kinase 14 OS=Mus musculus OX=10090 GN=Cdk14 PE=1 SV=2 ;Isoform 2 of Cyclin-dependent kinase 14 OS=Mus musculus OX=10090 GN=Cdk14 ;Isoform 3 of Cyclin-dependent kinase 14 OS=Mus musculus OX=10090 GN=Cdk14 ;	R.VHS(79.9663)ENNACINFK.S	146574.0,138122.0,151264.0,141602.0,175980.0	150456.0,119732.0,156215.0,150183.0,160140.0	256049.0,267801.0,264199.0,250762.0,271618.0	241461.0,197746.0,232840.0,235769.0,234765.0	0.572445117926647, 0.515763570711088, 0.572538124671176, 0.564686834528358, 0.647895205766923	0.623106837128977, 0.605483802453653, 0.67091135543721, 0.636992140612209, 0.682128937448086	0.574666	0.643725	0.0472786	0.0321978	1.12017	0.163721	0.0304366	0.339995	no	95	S	S95	Cdk14 S95	18647
Cdk14	O35495	Cyclin-dependent kinase 14 OS=Mus musculus OX=10090 GN=Cdk14 PE=1 SV=2 ;Isoform 2 of Cyclin-dependent kinase 14 OS=Mus musculus OX=10090 GN=Cdk14 ;Isoform 3 of Cyclin-dependent kinase 14 OS=Mus musculus OX=10090 GN=Cdk14 ;	R.HSSPSSPT(79.9663)SPK.F	50911.0,53518.0,55963.0,51144.0,56814.0	51720.0,40719.0,46343.0,47647.0,50519.0	256049.0,267801.0,264199.0,250762.0,271618.0	241461.0,197746.0,232840.0,235769.0,234765.0	0.198833035864229, 0.199842420304629, 0.211821392208146, 0.203954347149887, 0.209168759066041	0.214196081354753, 0.205915669596351, 0.199033671190517, 0.202091878067091, 0.215189657742849	0.204724	0.207285	0.00568451	0.00719678	1.01251	0.0179383	0.550586	0.801836	no	125	T	T125	Cdk14 T125	18647
Cdk14	O35495	Cyclin-dependent kinase 14 OS=Mus musculus OX=10090 GN=Cdk14 PE=1 SV=2 ;Isoform 2 of Cyclin-dependent kinase 14 OS=Mus musculus OX=10090 GN=Cdk14 ;Isoform 3 of Cyclin-dependent kinase 14 OS=Mus musculus OX=10090 GN=Cdk14 ;	R.RHS(79.9663)SPSSPTSPK.F	24334.0,23391.0,24315.0,25846.0,27803.0	22286.0,21264.0,22070.0,24913.0,25847.0	256049.0,267801.0,264199.0,250762.0,271618.0	241461.0,197746.0,232840.0,235769.0,234765.0	0.0950364969205113, 0.0873447074506817, 0.0920328994432227, 0.103069843118176, 0.102360668291498	0.0922964785203408, 0.107531884336472, 0.0947861192235011, 0.105666987602272, 0.110097331373927	0.0959689	0.102076	0.00674567	0.00799664	1.06363	0.0890011	0.229089	0.639938	no	119	S	S119	Cdk14 S119	18647
Cdk17	Q8K0D0	Cyclin-dependent kinase 17 OS=Mus musculus OX=10090 GN=Cdk17 PE=1 SV=2 ;Isoform 2 of Cyclin-dependent kinase 17 OS=Mus musculus OX=10090 GN=Cdk17 ;	R.RAS(79.9663)LSEIGFGK.M	174893.0,151162.0,327454.0,161845.0,181452.0	267491.0,405816.0,209046.0,224254.0,259679.0	154875.0,170712.0,165800.0,153723.0,171580.0	176556.0,183769.0,188933.0,170011.0,177941.0	1.12925262308313, 0.885479638221098, 1.97499396863691, 1.05283529465337, 1.05753584333838	1.51504904959333, 2.20829410836431, 1.10645572769183, 1.31905582579951, 1.45935450514496	1.22002	1.52164	0.43142	0.41498	1.24723	0.318725	0.292579	0.676864	no	180	S	S180	Cdk17 S180	237459
Cdkn2aip	Q8BI72	CDKN2A-interacting protein OS=Mus musculus OX=10090 GN=Cdkn2aip PE=1 SV=1 ;	R.SAAQQENSS(79.9663)PSR.G	241219.0,323654.0,266093.0,223727.0,286226.0	313639.0,346342.0,293633.0,316965.0,303913.0	24985.0,30442.0,26193.0,25503.0,29885.0	35318.0,39797.0,33971.0,36763.0,33793.0	9.65455273163898, 10.6318244530583, 10.1589355934792, 8.77257577539897, 9.57758072611678	8.88042924287899, 8.70271628514712, 8.64363721998175, 8.62184805374969, 8.99337140827982	9.75909	8.7684	0.696173	0.161648	0.898485	-0.154434	0.0315858	0.344086	no	169	S	S169	Cdkn2aip S169	70925
Cds2	Q99L43	Phosphatidate cytidylyltransferase 2 OS=Mus musculus OX=10090 GN=Cds2 PE=1 SV=1 ;	K.LDGETASDSESRAET(79.9663)APLPTSVDDTPEVLNR.A	16822.0,25264.0,22734.0,26705.0,22759.0	22344.0,25389.0,23304.0,22028.0,29622.0	497768.0,671702.0,541042.0,529645.0,539438.0	499963.0,628101.0,504521.0,491989.0,473621.0	0.0337948602561836, 0.0376119171894679, 0.0420189190487984, 0.0504205647178771, 0.0421902053618766	0.0446913071567296, 0.0404218429838513, 0.0461903468834796, 0.0447733587539559, 0.0625436794398897	0.0412073	0.0477241	0.00621249	0.00856154	1.15815	0.211819	0.209097	0.620801	no	40	T	T40	Cds2 T40	110911
Cend1	Q9JKC6	Cell cycle exit and neuronal differentiation protein 1 OS=Mus musculus OX=10090 GN=Cend1 PE=1 SV=1 ;	K.ADPVLLNNHSNLKPAPTVPAAPSS(79.9663)PDATSEPK.G	389011.0,505231.0,390804.0,409656.0,425156.0	389640.0,395452.0,423064.0,366331.0,310991.0	8997452.0,1.1147317E7,9928737.0,9719996.0,9971397.0	8884681.0,9164740.0,9035428.0,9757619.0,9151417.0	0.0432356849472495, 0.0453231033081772, 0.0393608975643126, 0.0421456963562536, 0.0426375562020046	0.0438552605321452, 0.0431492873774924, 0.0468227957768022, 0.0375430727516621, 0.0339828247363223	0.0425406	0.0410706	0.00215066	0.00519238	0.965446	-0.0507322	0.582528	0.821763	no	90	S	S90	Cend1 S90	57754
Cep170	Q6A065	Centrosomal protein of 170 kDa OS=Mus musculus OX=10090 GN=Cep170 PE=1 SV=2 ;	K.QKS(79.9663)EEPSVSLPFLQTALLR.S	220135.0,200550.0,223379.0,216634.0,198811.0	250702.0,243469.0,272346.0,232354.0,249776.0	1838773.0,1634445.0,1757171.0,1645149.0,1687445.0	1832068.0,1704700.0,1938305.0,1743190.0,1832981.0	0.119718420925258, 0.122702201664785, 0.127124224107955, 0.131680473926678, 0.11781776591237	0.136840990618252, 0.142822197454097, 0.140507298902907, 0.133292412186853, 0.13626764270879	0.123809	0.137946	0.00563035	0.0037427	1.11419	0.155993	0.00230896	0.116961	no	443	S	S443	Cep170 S443	545389
Cep170	Q6A065	Centrosomal protein of 170 kDa OS=Mus musculus OX=10090 GN=Cep170 PE=1 SV=2 ;	R.IRQPS(79.9663)IDLTDDDQTSSVPHSAISDIMSSDQETYSCK.S	144631.0,118896.0,134706.0,151689.0,137387.0	166999.0,145160.0,154959.0,165299.0,176069.0	1838773.0,1634445.0,1757171.0,1645149.0,1687445.0	1832068.0,1704700.0,1938305.0,1743190.0,1832981.0	0.0786562561012153, 0.0727439589585456, 0.076660723401422, 0.0922038064637306, 0.0814171721152393	0.0911532759701059, 0.0851528128116384, 0.0799456225929356, 0.0948255783936347, 0.0960560965989282	0.0803364	0.0894267	0.00734816	0.00678666	1.11315	0.154652	0.0768294	0.503425	no	1008	S	S1008	Cep170 S1008	545389
Cep170	Q6A065	Centrosomal protein of 170 kDa OS=Mus musculus OX=10090 GN=Cep170 PE=1 SV=2 ;	R.QGSFT(79.9663)IDKPSSNIPIELIPHINK.Q	214040.0,205325.0,290157.0,280159.0,260634.0	260628.0,340535.0,235128.0,236923.0,273382.0	1838773.0,1634445.0,1757171.0,1645149.0,1687445.0	1832068.0,1704700.0,1938305.0,1743190.0,1832981.0	0.116403710517829, 0.125623682656804, 0.165127355277318, 0.170293997686532, 0.154454811860535	0.142258911787117, 0.199762421540447, 0.121305986415967, 0.135913468985022, 0.149146117717532	0.146381	0.149677	0.0240725	0.0298254	1.02252	0.0321308	0.852486	0.952015	no	831	T	T831	Cep170 T831	545389
Cep170	Q6A065	Centrosomal protein of 170 kDa OS=Mus musculus OX=10090 GN=Cep170 PE=1 SV=2 ;	K.S(79.9663)KTSPVASGSTSK.S	13483.0,10101.0,14637.0,15250.0,14720.0	17329.0,11464.0,16779.0,14164.0,13215.0	1838773.0,1634445.0,1757171.0,1645149.0,1687445.0	1832068.0,1704700.0,1938305.0,1743190.0,1832981.0	0.00733260712442482, 0.00618007947651955, 0.00832986658668963, 0.00926967709307789, 0.00872324727620752	0.00945871004788032, 0.00672493693905086, 0.00865653238267455, 0.00812533344041671, 0.00720956736594651	0.0079671	0.00803502	0.00122435	0.00109761	1.00853	0.012247	0.928707	0.981291	no	1066	S	S1066	Cep170 S1066	545389
Cep170	Q6A065	Centrosomal protein of 170 kDa OS=Mus musculus OX=10090 GN=Cep170 PE=1 SV=2 ;	K.SSPVNNHSS(79.9663)PSQTPALCPPETR.A	17975.0,12875.0,16877.0,12461.0,14036.0	12866.0,13269.0,14497.0,11501.0,13376.0	1838773.0,1634445.0,1757171.0,1645149.0,1687445.0	1832068.0,1704700.0,1938305.0,1743190.0,1832981.0	0.00977554053708642, 0.00787729168005042, 0.00960464291750774, 0.00757438991848155, 0.0083179007315794	0.00702266509758371, 0.00778377427113275, 0.00747921508740884, 0.0065976743785818, 0.00729740242806663	0.00862995	0.00723615	0.00100505	0.00045165	0.838492	-0.254131	0.0326823	0.34508	no	1529	S	S1529	Cep170 S1529	545389
Cep170b	Q80U49	Centrosomal protein of 170 kDa protein B OS=Mus musculus OX=10090 GN=Cep170b PE=1 SV=2 ;	R.EIHDVAGDGDSLGS(79.9663)PGPTR.S	110471.0,111053.0,107508.0,118390.0,95545.0	115731.0,97964.0,113952.0,109702.0,113104.0	1007121.0,971144.0,988913.0,944740.0,969124.0	983811.0,849117.0,1063097.0,944123.0,960973.0	0.109689898234671, 0.114352763338908, 0.108713304405949, 0.125314901454368, 0.0985890350460829	0.117635399482218, 0.115371615454643, 0.107188713729791, 0.11619460599943, 0.117697375472568	0.111332	0.114818	0.00970288	0.0043771	1.03131	0.044475	0.493719	0.778597	no	1341	S	S1341	Cep170b S1341	217882
Cep170b	Q80U49	Centrosomal protein of 170 kDa protein B OS=Mus musculus OX=10090 GN=Cep170b PE=1 SV=2 ;	R.GASPVTPSTTPPPPT(79.9663)DPQLTK.A	274577.0,252698.0,245292.0,219802.0,229243.0	265665.0,181871.0,302261.0,249893.0,263821.0	1007121.0,971144.0,988913.0,944740.0,969124.0	983811.0,849117.0,1063097.0,944123.0,960973.0	0.272635562161845, 0.260206519321542, 0.248042042120995, 0.232658720917924, 0.236546613230092	0.270036622887933, 0.214188386288344, 0.284321186119423, 0.264682673761787, 0.274535288712586	0.250018	0.261553	0.0165989	0.0274413	1.04614	0.065071	0.449324	0.758227	no	546	T	T546	Cep170b T546	217882
Cep170b	Q80U49	Centrosomal protein of 170 kDa protein B OS=Mus musculus OX=10090 GN=Cep170b PE=1 SV=2 ;	R.QQGSDYTSTSEEEYGSHHSS(79.9663)PK.H	18592.0,21102.0,15152.0,21131.0,19300.0	17548.0,12465.0,16511.0,19104.0,20226.0	1007121.0,971144.0,988913.0,944740.0,969124.0	983811.0,849117.0,1063097.0,944123.0,960973.0	0.0184605424770211, 0.021729012381274, 0.0153218736127445, 0.0223670004445668, 0.0199148922119357	0.0178367592962469, 0.0146799557658132, 0.0155310380896569, 0.020234651629078, 0.0210474175653218	0.0195587	0.017866	0.00282313	0.00279892	0.913455	-0.130594	0.368926	0.717771	no	1258	S	S1258	Cep170b S1258	217882
Cep170b	Q80U49	Centrosomal protein of 170 kDa protein B OS=Mus musculus OX=10090 GN=Cep170b PE=1 SV=2 ;	R.EIHDVAGDGDSLGSPGPTRS(79.9663)PSLGNVPNTPASTISAR.E	6926.0,5221.0,8043.0,8926.0,8135.0	6813.0,10446.0,8707.0,6315.0,6318.0	1007121.0,971144.0,988913.0,944740.0,969124.0	983811.0,849117.0,1063097.0,944123.0,960973.0	0.00687702867877842, 0.00537613371446459, 0.0081331724833226, 0.00944810212333552, 0.00839417866031591	0.00692511061575851, 0.0123021915707729, 0.00819022158843455, 0.00668874712299139, 0.00657458638275997	0.00764572	0.00813617	0.00156431	0.00241655	1.06415	0.0896971	0.714766	0.890927	no	1347	S	S1347	Cep170b S1347	217882
Cep170b	Q80U49	Centrosomal protein of 170 kDa protein B OS=Mus musculus OX=10090 GN=Cep170b PE=1 SV=2 ;	R.SQGPRDT(79.9663)DDDEEEPDPYGFIVQTAEIAEIAR.L	5966.0,6470.0,6148.0,5782.0,6944.0	5459.0,5439.0,6113.0,6335.0,6628.0	1007121.0,971144.0,988913.0,944740.0,969124.0	983811.0,849117.0,1063097.0,944123.0,960973.0	0.00592381650268438, 0.00666224576375903, 0.00621692707042986, 0.00612020238372462, 0.00716523375749646	0.00554883000901596, 0.00640547769035363, 0.00575018083956591, 0.00670993080350759, 0.00689717609131578	0.00641769	0.00626232	0.000497832	0.000590603	0.975791	-0.035356	0.665153	0.869375	no	1289	T	T1289	Cep170b T1289	217882
Cfl1	P18760	Cofilin-1 OS=Mus musculus OX=10090 GN=Cfl1 PE=1 SV=3 ;	R.KSS(79.9663)TPEEVK.K	180250.0,157417.0,157640.0,167505.0,158804.0	161558.0,154176.0,172810.0,152955.0,155038.0	6.7773793E7,6.1854827E7,6.5815258E7,6.4201923E7,6.4270577E7	6.6636582E7,7.1123917E7,7.07014E7,6.401731E7,6.6652559E7	0.0026595825911647, 0.00254494285466193, 0.00239518927358759, 0.00260903400043017, 0.00247086625657647	0.00242446408790895, 0.00216770963275265, 0.00244422316955534, 0.00238927565060138, 0.00232606222965873	0.00253592	0.00235035	0.000105779	0.000111543	0.926821	-0.109637	0.0271687	0.327695	no	24	S	S24	Cfl1 S24	12631
Chd4	Q6PDQ2	Chromodomain-helicase-DNA-binding protein 4 OS=Mus musculus OX=10090 GN=Chd4 PE=1 SV=1 ;	K.MSQPGS(79.9663)PSPK.T	126920.0,182095.0,167553.0,198550.0,162704.0	249338.0,308617.0,231412.0,239442.0,249555.0	1095756.0,1112084.0,1114534.0,1128058.0,1093706.0	1329669.0,1670390.0,1316152.0,1304604.0,1290116.0	0.115828706390839, 0.163742127393254, 0.150334579295024, 0.176010453363214, 0.148763927417423	0.187518848675873, 0.184757451852561, 0.175824676785052, 0.183536153499453, 0.193436094118668	0.150936	0.185015	0.0225296	0.00640116	1.22578	0.293703	0.0251843	0.322385	up	1528	S	S1528	Chd4 S1528	107932
Chgb	P16014	Secretogranin-1 OS=Mus musculus OX=10090 GN=Chgb PE=1 SV=2 ;	R.ADAHS(79.9663)MELEEK.T	220776.0,239164.0,200170.0,217805.0,204807.0	277247.0,289861.0,250038.0,329583.0,334073.0	197482.0,185046.0,185708.0,184239.0,190612.0	247422.0,283027.0,231688.0,258836.0,270452.0	1.11795505413152, 1.29245701068923, 1.07787494345962, 1.1821872676252, 1.07447065242482	1.12054303982669, 1.02414610620188, 1.07920133973274, 1.27332751240168, 1.23523952494343	1.14899	1.14649	0.0911846	0.10504	0.997826	-0.0031393	0.968978	0.99059	no	220	S	S220	Chgb S220	12653
Chgb	P16014	Secretogranin-1 OS=Mus musculus OX=10090 GN=Chgb PE=1 SV=2 ;	R.WASS(79.9663)REDAGAPVEDSQGQTK.V	184176.0,167307.0,161191.0,178395.0,157575.0	221436.0,224337.0,179767.0,224205.0,235860.0	197482.0,185046.0,185708.0,184239.0,190612.0	247422.0,283027.0,231688.0,258836.0,270452.0	0.932621707294842, 0.904137349631983, 0.867980916277166, 0.968280331525898, 0.826679327639393	0.894972961175643, 0.792634624965109, 0.775901211974725, 0.866204855584231, 0.872095602916599	0.89994	0.840362	0.0551013	0.0526553	0.933798	-0.098818	0.118678	0.559084	no	100	S	S100	Chgb S100	12653
Chgb	P16014	Secretogranin-1 OS=Mus musculus OX=10090 GN=Chgb PE=1 SV=2 ;	R.WAS(79.9663)SREDAGAPVEDSQGQTK.V	13325.0,10228.0,10118.0,10436.0,15284.0	12718.0,11526.0,11552.0,15763.0,11476.0	197482.0,185046.0,185708.0,184239.0,190612.0	247422.0,283027.0,231688.0,258836.0,270452.0	0.0674745040054283, 0.055272742993634, 0.0544833825144851, 0.056643815913026, 0.0801838289299729	0.0514020580223262, 0.0407240298628753, 0.0498601567625427, 0.0608995657481958, 0.0424326682738527	0.0628117	0.0490637	0.0110428	0.00805777	0.781124	-0.356376	0.0576824	0.443711	no	99	S	S99	Chgb S99	12653
Chmp2b	Q8BJF9	Charged multivesicular body protein 2b OS=Mus musculus OX=10090 GN=Chmp2b PE=1 SV=1 ;	K.ATIS(79.9663)DEEIER.Q	299546.0,293774.0,298510.0,315193.0,295451.0	275469.0,289275.0,268198.0,279555.0,299798.0	315597.0,322368.0,344968.0,326692.0,345552.0	335586.0,300175.0,324657.0,327802.0,334078.0	0.949140834672066, 0.911300129045067, 0.865326638992602, 0.964801709255201, 0.855011691438626	0.820859630616295, 0.963687848754893, 0.826096464884478, 0.852816639312756, 0.897389232454696	0.909116	0.87217	0.0488683	0.0594592	0.95936	-0.0598554	0.315527	0.68661	no	199	S	S199	Chmp2b S199	68942
Chrm1	P12657	Muscarinic acetylcholine receptor M1 OS=Mus musculus OX=10090 GN=Chrm1 PE=1 SV=2 ;	K.MPMVDPEAQAPT(79.9663)KQPPKSSPNTVK.R	74606.0,72536.0,92629.0,73971.0,72750.0	66483.0,61862.0,60680.0,65939.0,61378.0	253649.0,296020.0,277557.0,243468.0,278682.0	236880.0,246695.0,235908.0,248444.0,250060.0	0.294130865881592, 0.245037497466387, 0.333729648324488, 0.303822268224161, 0.261050229293603	0.280661094224924, 0.250763088023673, 0.257218915848551, 0.265407898761894, 0.245453091258098	0.287554	0.259901	0.0351788	0.0137908	0.903833	-0.145872	0.160407	0.593459	no	315	T	T315	Chrm1 T315	12669
Chrm1	P12657	Muscarinic acetylcholine receptor M1 OS=Mus musculus OX=10090 GN=Chrm1 PE=1 SV=2 ;	R.SQPGAEGSPES(79.9663)PPGR.C	24904.0,22711.0,25339.0,25784.0,26323.0	21400.0,25530.0,21138.0,26300.0,24721.0	253649.0,296020.0,277557.0,243468.0,278682.0	236880.0,246695.0,235908.0,248444.0,250060.0	0.098182922069474, 0.0767211674886832, 0.0912929596443253, 0.105903034485025, 0.0944553290129969	0.0903411009793988, 0.103488112851902, 0.0896027264865965, 0.105858865579366, 0.0988602735343518	0.0933111	0.0976302	0.0107575	0.00743489	1.04629	0.0652793	0.483836	0.774262	no	254	S	S254	Chrm1 S254	12669
Ciapin1	Q8WTY4	Anamorsin OS=Mus musculus OX=10090 GN=Ciapin1 PE=1 SV=1 ;	R.EALS(79.9663)PEEVQSVQEHLGYHSDSLR.S	55299.0,62613.0,59182.0,64850.0,69993.0	56102.0,66476.0,52148.0,63302.0,61752.0	181714.0,159951.0,180967.0,158387.0,168834.0	167603.0,177447.0,190428.0,168364.0,182540.0	0.304318874715212, 0.391451131909147, 0.327032000309449, 0.409440168700714, 0.414566971107715	0.334731478553487, 0.37462453577688, 0.273846283109627, 0.375982989237604, 0.338292976881779	0.369362	0.339496	0.0503987	0.0415312	0.919141	-0.121642	0.33747	0.696468	no	136	S	S136	Ciapin1 S136	109006
Clasp2	Q8BRT1	CLIP-associating protein 2 OS=Mus musculus OX=10090 GN=Clasp2 PE=1 SV=1 ;	R.EASRES(79.9663)SRDTSPVR.S	71965.0,41957.0,47987.0,69181.0,52962.0	57210.0,46436.0,51138.0,56190.0,67984.0	5560528.0,5592515.0,5444773.0,5415863.0,5572900.0	5466758.0,5191509.0,5554189.0,5369862.0,5254856.0	0.0129421162882374, 0.0075023491219961, 0.0088134069133828, 0.012773772157826, 0.00950349010389564	0.0104650690592121, 0.00894460550872588, 0.00920710476362976, 0.0104639560569713, 0.0129373668850298	0.010307	0.0104036	0.00243779	0.00158016	1.00937	0.0134574	0.942856	0.982744	no	542	S	S542	Clasp2 S542	76499
Clasp2	Q8BRT1	CLIP-associating protein 2 OS=Mus musculus OX=10090 GN=Clasp2 PE=1 SV=1 ;	R.SRS(79.9663)DIDVNAAAGAK.A	631768.0,616814.0,1199280.0,822739.0,980649.0	610812.0,1499827.0,623170.0,900008.0,904857.0	5560528.0,5592515.0,5444773.0,5415863.0,5572900.0	5466758.0,5191509.0,5554189.0,5369862.0,5254856.0	0.113616548644301, 0.110292775254067, 0.22026262619213, 0.151912816110747, 0.175967449622279	0.111732035696477, 0.288900009611849, 0.11219819851287, 0.167603562251693, 0.172194442626021	0.15441	0.170526	0.0458747	0.0722541	1.10437	0.143218	0.686769	0.879923	no	376	S	S376	Clasp2 S376	76499
Clasp2	Q8BRT1	CLIP-associating protein 2 OS=Mus musculus OX=10090 GN=Clasp2 PE=1 SV=1 ;	R.AQTGS(79.9663)AGADPTADVSGQS.-	41339.0,28682.0,20397.0,30051.0,39522.0	27141.0,15054.0,27132.0,32761.0,37214.0	5560528.0,5592515.0,5444773.0,5415863.0,5572900.0	5466758.0,5191509.0,5554189.0,5369862.0,5254856.0	0.00743436594510449, 0.00512864069206788, 0.00374616168571215, 0.00554870017945432, 0.00709181934002046	0.00496473412578351, 0.00289973493256007, 0.00488496160285507, 0.00610090166190491, 0.00708183059630939	0.00578994	0.00518643	0.00150595	0.00156507	0.895767	-0.158805	0.551701	0.801836	no	1273	S	S1273	Clasp2 S1273	76499
Clasp2	Q8BRT1	CLIP-associating protein 2 OS=Mus musculus OX=10090 GN=Clasp2 PE=1 SV=1 ;	R.ESSRDT(79.9663)SPVRSFQPLGPGYGISQSSR.L	99686.0,72719.0,76220.0,93923.0,84656.0	90999.0,66059.0,71830.0,91242.0,77023.0	5560528.0,5592515.0,5444773.0,5415863.0,5572900.0	5466758.0,5191509.0,5554189.0,5369862.0,5254856.0	0.0179274342292674, 0.0130029155040264, 0.0139987470552032, 0.0173422038186712, 0.01519065477579	0.0166458804285831, 0.0127244313743846, 0.0129325811563128, 0.0169914981055379, 0.0146574901386451	0.0154924	0.0147904	0.00211369	0.00200156	0.954686	-0.0669011	0.604437	0.834229	no	546	T	T546	Clasp2 T546	76499
Clasp2	Q8BRT1	CLIP-associating protein 2 OS=Mus musculus OX=10090 GN=Clasp2 PE=1 SV=1 ;	K.ASLLHSMPLHSS(79.9663)PR.S	239136.0,229056.0,249625.0,264568.0,232744.0	248334.0,254143.0,226551.0,238336.0,236305.0	5560528.0,5592515.0,5444773.0,5415863.0,5572900.0	5466758.0,5191509.0,5554189.0,5369862.0,5254856.0	0.0430059879205716, 0.0409576013653964, 0.0458467230865272, 0.0488505709985648, 0.0417635342460837	0.0454261922697145, 0.0489535894091679, 0.0407892133306951, 0.0443840083786138, 0.0449688821158943	0.0440849	0.0449044	0.00324609	0.00291024	1.01859	0.026572	0.685443	0.878773	no	1005	S	S1005	Clasp2 S1005	76499
Clasp2	Q8BRT1	CLIP-associating protein 2 OS=Mus musculus OX=10090 GN=Clasp2 PE=1 SV=1 ;	K.RAQTGS(79.9663)AGADPTADVSGQS.-	23306.0,18391.0,14735.0,14408.0,27646.0	17864.0,7088.0,18066.0,19572.0,22699.0	5560528.0,5592515.0,5444773.0,5415863.0,5572900.0	5466758.0,5191509.0,5554189.0,5369862.0,5254856.0	0.00419132859325589, 0.0032885025788934, 0.00270626525660482, 0.00266033317312495, 0.00496079240610813	0.00326775028270869, 0.00136530631074703, 0.00325268009424958, 0.00364478640233213, 0.00431962360148404	0.00356144	0.00317003	0.000996589	0.00109777	0.890097	-0.167966	0.571424	0.81529	no	1273	S	S1273	Clasp2 S1273	76499
Clasp2	Q8BRT1	CLIP-associating protein 2 OS=Mus musculus OX=10090 GN=Clasp2 PE=1 SV=1 ;	R.VLNTGS(79.9663)DVEEAVADALLLGDIR.T	8172.0,10213.0,8803.0,9122.0,6988.0	9359.0,10176.0,8614.0,9124.0,7654.0	5560528.0,5592515.0,5444773.0,5415863.0,5572900.0	5466758.0,5191509.0,5554189.0,5369862.0,5254856.0	0.0014696446092889, 0.00182619089980089, 0.00161677998329774, 0.00168431143845404, 0.00125392524538391	0.00171198359246925, 0.00196012373281063, 0.00155090149074869, 0.0016991125656488, 0.00145655751556275	0.00157017	0.00167574	0.00021844	0.000191285	1.06723	0.0938735	0.440151	0.753708	no	581	S	S581	Clasp2 S581	76499
Cldn11	Q60771	Claudin-11 OS=Mus musculus OX=10090 GN=Cldn11 PE=1 SV=1 ;	R.FYYSSGSSS(79.9663)PTHAK.S	308692.0,502899.0,263444.0,518444.0,287927.0	387226.0,455039.0,291943.0,482521.0,511774.0	5413436.0,7979077.0,5281553.0,1.0700284E7,5830494.0	8958407.0,1.0703892E7,5552372.0,1.0606372E7,1.1869716E7	0.0570233027600215, 0.0630272148019125, 0.0498800258181637, 0.0484514242799537, 0.0493829510844193	0.043224872457793, 0.0425115462674698, 0.0525798703689162, 0.0454935014536545, 0.0431159431278726	0.053553	0.0453851	0.00629901	0.0041788	0.847481	-0.238747	0.0466032	0.405246	no	198	S	S198	Cldn11 S198	18417
Clint1	Q99KN9	Clathrin interactor 1 OS=Mus musculus OX=10090 GN=Clint1 PE=1 SV=2 ;Isoform 2 of Clathrin interactor 1 OS=Mus musculus OX=10090 GN=Clint1 ;	K.ASPDQNASTHT(79.9663)PQSSAKPSVPSSK.S	56808.0,67518.0,65505.0,54659.0,66145.0	60053.0,79378.0,58196.0,57466.0,60675.0	1196898.0,1303010.0,1262129.0,1252092.0,1213848.0	1434225.0,1533672.0,1438932.0,1403686.0,1431672.0	0.0474626910563807, 0.0518169469152194, 0.0519004000383479, 0.0436541404305754, 0.0544919957029216	0.0418713939584096, 0.0517568293611672, 0.0404438847700934, 0.040939355382899, 0.0423805173251974	0.0498652	0.0434784	0.00429267	0.00468976	0.871918	-0.197736	0.0551344	0.44037	no	316	T	T316	Clint1 T316	216705
Clint1	Q99KN9	Clathrin interactor 1 OS=Mus musculus OX=10090 GN=Clint1 PE=1 SV=2 ;Isoform 2 of Clathrin interactor 1 OS=Mus musculus OX=10090 GN=Clint1 ;	K.TIDLGAAAHYTGDKASPDQNAS(79.9663)THTPQSSAKPSVPSSK.S	389849.0,443485.0,326976.0,419772.0,406540.0	427550.0,383859.0,387091.0,451588.0,421164.0	1196898.0,1303010.0,1262129.0,1252092.0,1213848.0	1434225.0,1533672.0,1438932.0,1403686.0,1431672.0	0.325716142896053, 0.340354256682604, 0.259067020882968, 0.335256514697003, 0.334918375282572	0.298105248479144, 0.250287545185672, 0.269012712205997, 0.321715825334156, 0.294176319715689	0.319062	0.28666	0.0339511	0.0276169	0.898443	-0.154501	0.137972	0.573594	no	313	S	S313	Clint1 S313	216705
Clip2	Q9Z0H8	CAP-Gly domain-containing linker protein 2 OS=Mus musculus OX=10090 GN=Clip2 PE=1 SV=2 ;Isoform 2 of CAP-Gly domain-containing linker protein 2 OS=Mus musculus OX=10090 GN=Clip2 ;	T.AEGS(79.9663)GSDTHSVESLTAQNLSLHSGTAT(79.9663)PPLTGR.V	0.0,0.0,0.0,4183.0,0.0	0.0,0.0,0.0,3903.0,2769.0	5418391.0,5432568.0,5361599.0,5297315.0,5279043.0	5668484.0,5755434.0,6058849.0,5527203.0,5829909.0	0, 0, 0, 0.000789645320317935, 0	0, 0, 0, 0.000706143776517707, 0.000474964532036435	0.000157929	0.000236222	0.00035314	0.000333627	1.49575	0.580865	0.727937	0.898388	no	155178	S, T	S155,T178	Clip2 S155,T178	269713
Clip2	Q9Z0H8	CAP-Gly domain-containing linker protein 2 OS=Mus musculus OX=10090 GN=Clip2 PE=1 SV=2 ;Isoform 2 of CAP-Gly domain-containing linker protein 2 OS=Mus musculus OX=10090 GN=Clip2 ;	K.TGNES(79.9663)GSNLS(79.9663)DSGSVK.R	82648.0,65367.0,58875.0,63236.0,51035.0	87607.0,59561.0,101203.0,69580.0,77243.0	5418391.0,5432568.0,5361599.0,5297315.0,5279043.0	5668484.0,5755434.0,6058849.0,5527203.0,5829909.0	0.0152532366158145, 0.0120324310712724, 0.0109808659692752, 0.0119373682705295, 0.00966747192625633	0.0154551022813154, 0.0103486548538303, 0.0167033375481053, 0.0125886456495265, 0.013249434939722	0.0119743	0.013669	0.00206546	0.00248824	1.14153	0.190973	0.276064	0.668878	no	203208	S, S	S203,S208	Clip2 S203,S208	269713
Clip2	Q9Z0H8	CAP-Gly domain-containing linker protein 2 OS=Mus musculus OX=10090 GN=Clip2 PE=1 SV=2 ;Isoform 2 of CAP-Gly domain-containing linker protein 2 OS=Mus musculus OX=10090 GN=Clip2 ;	K.TGNES(79.9663)GSNLSDSGSVK.R	62965.0,61482.0,39809.0,54909.0,51916.0	61524.0,34448.0,72751.0,57147.0,57217.0	5418391.0,5432568.0,5361599.0,5297315.0,5279043.0	5668484.0,5755434.0,6058849.0,5527203.0,5829909.0	0.0116206084057057, 0.0113172996638054, 0.00742483725470704, 0.0103654398501883, 0.00983435823500585	0.0108536956265555, 0.00598530015286423, 0.0120073961242474, 0.0103392258254311, 0.00981438989871025	0.0101125	0.0098	0.00166514	0.00228176	0.969097	-0.0452871	0.81141	0.932168	no	203	S	S203	Clip2 S203	269713
Clip2	Q9Z0H8	CAP-Gly domain-containing linker protein 2 OS=Mus musculus OX=10090 GN=Clip2 PE=1 SV=2 ;Isoform 2 of CAP-Gly domain-containing linker protein 2 OS=Mus musculus OX=10090 GN=Clip2 ;	R.QPTAEGSGSDTHSVESLTAQNLSLHS(79.9663)GTATPPLTGR.V	18062.0,13607.0,20142.0,16505.0,16537.0	23212.0,19814.0,19693.0,14901.0,16187.0	5418391.0,5432568.0,5361599.0,5297315.0,5279043.0	5668484.0,5755434.0,6058849.0,5527203.0,5829909.0	0.00333346190778775, 0.00250470863871377, 0.00375671511427841, 0.00311572938365946, 0.00313257535504068	0.00409492202853532, 0.00344265958049384, 0.00325028730704462, 0.00269593861488351, 0.00277654419648746	0.00316864	0.00325207	0.00045219	0.000566157	1.02633	0.0374956	0.803621	0.928554	no	174	S	S174	Clip2 S174	269713
Clip2	Q9Z0H8	CAP-Gly domain-containing linker protein 2 OS=Mus musculus OX=10090 GN=Clip2 PE=1 SV=2 ;Isoform 2 of CAP-Gly domain-containing linker protein 2 OS=Mus musculus OX=10090 GN=Clip2 ;	K.TGNESGSNLS(79.9663)DSGSVK.R	306035.0,307244.0,285784.0,263394.0,280381.0	308436.0,261617.0,333421.0,287183.0,290559.0	5418391.0,5432568.0,5361599.0,5297315.0,5279043.0	5668484.0,5755434.0,6058849.0,5527203.0,5829909.0	0.0564807892232214, 0.0565559418676398, 0.0533020093446004, 0.0497221705713177, 0.0531120886872867	0.0544124319659366, 0.0454556511290026, 0.0550304191439661, 0.05195810611624, 0.0498393714207203	0.0538346	0.0513392	0.00283398	0.00388325	0.953647	-0.068473	0.282222	0.671973	no	208	S	S208	Clip2 S208	269713
Clvs1	Q9D4C9	Clavesin-1 OS=Mus musculus OX=10090 GN=Clvs1 PE=1 SV=1 ;Isoform 3 of Clavesin-1 OS=Mus musculus OX=10090 GN=Clvs1 ;	K.HTCS(79.9663)NLER.E	139476.0,115720.0,123646.0,90775.0,99642.0	129258.0,105227.0,159701.0,91075.0,98647.0	307658.0,277400.0,292181.0,293789.0,289051.0	283190.0,243170.0,280488.0,293409.0,274481.0	0.45334754825163, 0.417159336697909, 0.423182890057875, 0.308980254536419, 0.344721173772102	0.456435608601999, 0.432730188756837, 0.56936838652634, 0.310402884710421, 0.359394639337513	0.389478	0.425666	0.0601345	0.0991521	1.09291	0.12818	0.509155	0.784818	no	313	S	S313	Clvs1 S313	74438
Clvs2	Q8BG92	Clavesin-2 OS=Mus musculus OX=10090 GN=Clvs2 PE=1 SV=1 ;	R.TLLDHEYDDDSEYNVDSY(79.9663)NMPVKDVDKELSPK.S	134658.0,132864.0,134493.0,116930.0,126653.0	133517.0,104030.0,138441.0,134802.0,118325.0	445911.0,402911.0,456407.0,455311.0,454877.0	427308.0,358512.0,430590.0,431663.0,415555.0	0.301984028202937, 0.329760170360204, 0.294677776633575, 0.256813474745833, 0.27843351059737	0.312460801108334, 0.290171598161289, 0.3215146659235, 0.312285278098887, 0.284739685480863	0.292334	0.304234	0.0271766	0.0158816	1.04071	0.0575667	0.428144	0.746895	no	281	Y	Y281	Clvs2 Y281	215890
Cmtr1	Q9DBC3	Cap-specific mRNA (nucleoside-2'-O-)-methyltransferase 1 OS=Mus musculus OX=10090 GN=Cmtr1 PE=1 SV=1 ;	R.HLSSTS(79.9663)DDEPLSSVNHAAK.A	28201.0,31036.0,28572.0,29805.0,25908.0	28158.0,31313.0,25656.0,33377.0,27611.0	194555.0,214844.0,173968.0,194858.0,190718.0	250343.0,324857.0,262795.0,267223.0,240614.0	0.144951299118501, 0.144458304630336, 0.16423710107606, 0.152957538309949, 0.135844545349679	0.112477680622186, 0.0963901039534318, 0.0976274282235202, 0.124903170760002, 0.114752258804558	0.14849	0.10923	0.0106843	0.0121055	0.735607	-0.442993	0.0006512	0.0718085	down	30	S	S30	Cmtr1 S30	74157
Cnksr2	Q80YA9	Connector enhancer of kinase suppressor of ras 2 OS=Mus musculus OX=10090 GN=Cnksr2 PE=1 SV=1 ;Isoform 2 of Connector enhancer of kinase suppressor of ras 2 OS=Mus musculus OX=10090 GN=Cnksr2 ;	R.SPTSSVATPSSTIST(79.9663)PTKR.D	22777.0,16782.0,24602.0,21643.0,18894.0	22400.0,21302.0,19130.0,18671.0,17413.0	2103727.0,1854792.0,2051643.0,1709805.0,1909310.0	1662939.0,1006661.0,1873886.0,1687809.0,1675621.0	0.0108269751731094, 0.00904791480661983, 0.0119913649694416, 0.012658168621568, 0.00989572149100984	0.0134701272866894, 0.0211610462707903, 0.0102087320146476, 0.0110622706716222, 0.0103919681121208	0.010884	0.0132588	0.00147691	0.00460534	1.21819	0.284741	0.32407	0.689884	no	339	T	T339	Cnksr2 T339	245684
Cnksr2	Q80YA9	Connector enhancer of kinase suppressor of ras 2 OS=Mus musculus OX=10090 GN=Cnksr2 PE=1 SV=1 ;Isoform 2 of Connector enhancer of kinase suppressor of ras 2 OS=Mus musculus OX=10090 GN=Cnksr2 ;	K.GSES(79.9663)PNSFLDQEYR.K	143378.0,133065.0,141312.0,133362.0,108446.0	119376.0,95545.0,129026.0,102729.0,115917.0	2103727.0,1854792.0,2051643.0,1709805.0,1909310.0	1662939.0,1006661.0,1873886.0,1687809.0,1675621.0	0.0681542804746053, 0.0717411979348628, 0.0688774801463997, 0.0779983682349742, 0.0567985293116361	0.0717861569185641, 0.094912785932901, 0.0688547755840003, 0.0608652993318557, 0.0691785314220817	0.068714	0.0731195	0.00770847	0.0128512	1.06411	0.0896529	0.533361	0.794948	no	390	S	S390	Cnksr2 S390	245684
Cnot2	Q8C5L3	CCR4-NOT transcription complex subunit 2 OS=Mus musculus OX=10090 GN=Cnot2 PE=1 SV=2 ;Isoform 2 of CCR4-NOT transcription complex subunit 2 OS=Mus musculus OX=10090 GN=Cnot2 ;Isoform 3 of CCR4-NOT transcription complex subunit 2 OS=Mus musculus OX=10090 GN=Cnot2 ;	R.TNSMSSSGLGS(79.9663)PNR.S	21763.0,22417.0,21364.0,22248.0,19019.0	25721.0,24396.0,20621.0,17616.0,20911.0	47105.0,60427.0,56749.0,48336.0,53357.0	55438.0,61815.0,61071.0,53480.0,59665.0	0.46201040229275, 0.370976550217618, 0.376464783520414, 0.460278053624628, 0.356448076166201	0.463959738807316, 0.394661489929629, 0.337656170686578, 0.329394166043381, 0.350473476912763	0.405236	0.375229	0.0515624	0.0556241	0.925953	-0.110989	0.4023	0.736323	no	165	S	S165	Cnot2 S165	72068
Cnot3	Q8K0V4	CCR4-NOT transcription complex subunit 3 OS=Mus musculus OX=10090 GN=Cnot3 PE=1 SV=1 ;	R.STDSEVSQS(79.9663)PAK.N	222068.0,254093.0,230071.0,189815.0,237043.0	208764.0,184708.0,205459.0,197994.0,195290.0	232543.0,239059.0,234693.0,231297.0,251636.0	278544.0,306873.0,265131.0,264321.0,286864.0	0.954954567542347, 1.06288824097817, 0.98030618723183, 0.820654829072578, 0.942007502901016	0.749483026021024, 0.601903719128108, 0.774933900600081, 0.749066475989422, 0.68077555914998	0.952162	0.711233	0.0872603	0.0704145	0.746966	-0.420886	0.00152274	0.105193	down	299	S	S299	Cnot3 S299	232791
Cntnap1	O54991	Contactin-associated protein 1 OS=Mus musculus OX=10090 GN=Cntnap1 PE=1 SV=2 ;	R.DQNLPQILEESRS(79.9663)E.-	190160.0,194613.0,187560.0,224857.0,197670.0	229101.0,184862.0,203720.0,222628.0,210515.0	1576036.0,1578424.0,1736624.0,1588944.0,1715130.0	1583873.0,1649419.0,1542386.0,1585183.0,1654436.0	0.12065714234954, 0.123295768437378, 0.108002653424115, 0.141513483168696, 0.115250739011037	0.144646066951075, 0.112077040460914, 0.132081074387345, 0.140443090797719, 0.127242758257195	0.121744	0.131298	0.0125041	0.0127309	1.07848	0.108995	0.265508	0.667171	no	1384	S	S1384	Cntnap1 S1384	53321
Comt	O88587	Catechol O-methyltransferase OS=Mus musculus OX=10090 GN=Comt PE=1 SV=2 ;Isoform Soluble of Catechol O-methyltransferase OS=Mus musculus OX=10090 GN=Comt ;	K.AVYQGPGSS(79.9663)PVKS.-	1249348.0,1178144.0,1014156.0,1199547.0,1109867.0	1331526.0,1490781.0,1293145.0,1321698.0,1418572.0	163243.0,169600.0,164781.0,178753.0,170590.0	235344.0,309949.0,229517.0,220606.0,239639.0	7.65330213240384, 6.94660377358491, 6.15456879130482, 6.71063982142957, 6.50604959259042	5.65778604935754, 4.80976225120907, 5.63420138813247, 5.99121510747668, 5.91962076289752	6.79423	5.60252	0.561343	0.470149	0.824599	-0.278236	0.00694593	0.193684	down	261	S	S261	Comt S261	12846
Cope	O89079	Coatomer subunit epsilon OS=Mus musculus OX=10090 GN=Cope PE=1 SV=3 ;	M.APPVPGAVSGGS(79.9663)GEVDELFDVK.N	287245.0,289942.0,282546.0,288564.0,297787.0	310024.0,230291.0,299172.0,281673.0,270543.0	916567.0,987846.0,927748.0,894084.0,958875.0	1056355.0,1238570.0,1044245.0,994226.0,986208.0	0.313392256103482, 0.293509312180239, 0.304550373592829, 0.322748198155878, 0.310558727675662	0.29348467134628, 0.185932971087625, 0.286495985137587, 0.283308825156453, 0.274326511243064	0.308952	0.26471	0.0108453	0.0445725	0.8568	-0.22297	0.0900261	0.522827	no	13	S	S13	Cope S13	59042
Cops3	O88543	COP9 signalosome complex subunit 3 OS=Mus musculus OX=10090 GN=Cops3 PE=1 SV=3 ;	K.SMGS(79.9663)QEDDSGNKPSSYS.-	67397.0,76618.0,64618.0,64860.0,67918.0	65946.0,58190.0,64435.0,67270.0,62341.0	1635295.0,1825835.0,1737919.0,1747251.0,1853470.0	1833428.0,1876400.0,1828685.0,1820785.0,1883388.0	0.0412139705680015, 0.0419632661220757, 0.0371812495288906, 0.0371211691966409, 0.0366437007342984	0.035968688162284, 0.0310115114048177, 0.0352357021575613, 0.0369456031327147, 0.0331004551372314	0.0388247	0.0344524	0.00254553	0.00238727	0.887384	-0.17237	0.0232378	0.30797	no	410	S	S410	Cops3 S410	26572
Coq9	Q8K1Z0	Ubiquinone biosynthesis protein COQ9, mitochondrial OS=Mus musculus OX=10090 GN=Coq9 PE=1 SV=1 ;	R.YTDQS(79.9663)GEEEEDYESEEQLQHR.I	19927.0,18430.0,17211.0,20887.0,18841.0	20982.0,19837.0,14560.0,20319.0,16830.0	819224.0,892803.0,963590.0,830958.0,960106.0	824644.0,889327.0,770153.0,889109.0,921994.0	0.0243242385476988, 0.0206428517825321, 0.0178613310640418, 0.0251360477906224, 0.0196238748638171	0.0254437066176435, 0.0223056311120656, 0.0189053343945943, 0.0228532159723948, 0.0182539148844786	0.0215177	0.0215524	0.00311007	0.00297021	1.00161	0.00232411	0.986051	0.995941	no	81	S	S81	Coq9 S81	67914
Cotl1	Q9CQI6	Coactosin-like protein OS=Mus musculus OX=10090 GN=Cotl1 PE=1 SV=3 ;	K.AGGANYDAQS(79.9663)E.-	1016875.0,1091556.0,957961.0,1036406.0,1010632.0	1201331.0,1447363.0,1149496.0,1274585.0,1239898.0	1.5076826E7,1.5489692E7,1.5013883E7,1.4643531E7,1.4332501E7	1.8009267E7,2.9420285E7,1.92496E7,1.7818245E7,1.8879694E7	0.0674462250874289, 0.0704698324537376, 0.0638050130003011, 0.0707756892787675, 0.07051330399349	0.0667062685005447, 0.0491960903845765, 0.0597153187598703, 0.0715325779839709, 0.0656736279729958	0.068602	0.0625648	0.00300889	0.00857437	0.911996	-0.1329	0.19786	0.613597	no	141	S	S141	Cotl1 S141	72042
Cotl1	Q9CQI6	Coactosin-like protein OS=Mus musculus OX=10090 GN=Cotl1 PE=1 SV=3 ;	K.KAGGANYDAQS(79.9663)E.-	164148.0,188709.0,155286.0,172823.0,146136.0	196190.0,257468.0,197746.0,217412.0,212532.0	1.5076826E7,1.5489692E7,1.5013883E7,1.4643531E7,1.4332501E7	1.8009267E7,2.9420285E7,1.92496E7,1.7818245E7,1.8879694E7	0.0108874374487044, 0.0121828761992169, 0.0103428273685095, 0.0118020032190323, 0.0101961269704429	0.0108938359345775, 0.00875137681365085, 0.0102727329399052, 0.012201650611494, 0.011257173977502	0.0110823	0.0106754	0.000880246	0.00128254	0.963284	-0.0539675	0.576756	0.818094	no	141	S	S141	Cotl1 S141	72042
Cpeb3	Q7TN99	Cytoplasmic polyadenylation element-binding protein 3 OS=Mus musculus OX=10090 GN=Cpeb3 PE=1 SV=1 ;Isoform 2 of Cytoplasmic polyadenylation element-binding protein 3 OS=Mus musculus OX=10090 GN=Cpeb3 ;Isoform 3 of Cytoplasmic polyadenylation element-binding protein 3 OS=Mus musculus OX=10090 GN=Cpeb3 ;Isoform 4 of Cytoplasmic polyadenylation element-binding protein 3 OS=Mus musculus OX=10090 GN=C…	R.SSLFPFEDAFLDDSHGDQALSSGLSS(79.9663)PTR.C	130072.0,132987.0,123193.0,127094.0,120057.0	125745.0,89011.0,129761.0,124372.0,119114.0	11622.0,10296.0,13248.0,10889.0,12550.0	11533.0,6057.0,11474.0,12488.0,11439.0	11.1918774737567, 12.9163752913753, 9.29898852657005, 11.6717788593994, 9.56629482071713	10.9030607821035, 14.6955588575202, 11.3091336935681, 9.95932094811019, 10.4129731619897	10.9291	11.456	1.50702	1.88082	1.04822	0.0679349	0.638645	0.857241	no	444	S	S444	Cpeb3 S444	208922
Cpne6	Q9Z140	Copine-6 OS=Mus musculus OX=10090 GN=Cpne6 PE=1 SV=1 ;	K.QPLQFHVFDAEDGAT(79.9663)SPSSDTFLGSTECTLGQIVSQTK.V	42670.0,68074.0,50495.0,53783.0,67917.0	56704.0,48737.0,42952.0,53489.0,52498.0	1.8590505E7,1.9313577E7,2.134768E7,1.9825273E7,2.073498E7	1.6072121E7,1.2357283E7,1.5510603E7,1.8733439E7,1.7210174E7	0.00229525771354786, 0.00352467075363616, 0.00236536241877338, 0.00271285041068539, 0.00327547940726251	0.00352809688279475, 0.00394398995313128, 0.00276920246105197, 0.00285526859216826, 0.00305040495232646	0.00283472	0.00322939	0.000546916	0.000495897	1.13923	0.188054	0.266482	0.667171	no	99	T	T99	Cpne6 T99	12891
Cpne6	Q9Z140	Copine-6 OS=Mus musculus OX=10090 GN=Cpne6 PE=1 SV=1 ;	R.QVVEYYASQGISPGAPRPS(79.9663)TPAMTPSPSP.-	118716.0,83460.0,192732.0,128188.0,138095.0	97126.0,122281.0,78480.0,119731.0,122993.0	1.8590505E7,1.9313577E7,2.134768E7,1.9825273E7,2.073498E7	1.6072121E7,1.2357283E7,1.5510603E7,1.8733439E7,1.7210174E7	0.00638584051374613, 0.00432131241147096, 0.00902824100792217, 0.00646588826292581, 0.00666000160115901	0.00604313519043317, 0.00989546002952267, 0.00505976460102808, 0.00639129846901041, 0.00714652855921155	0.00657226	0.00690724	0.00166976	0.00183117	1.05097	0.07172	0.77023	0.910062	no	547	S	S547	Cpne6 S547	12891
Cpne6	Q9Z140	Copine-6 OS=Mus musculus OX=10090 GN=Cpne6 PE=1 SV=1 ;	R.QVVEYYASQGISPGAPRPSTPAMTPSPS(79.9663)P.-	161588.0,151505.0,141570.0,155710.0,180044.0	155881.0,120038.0,151419.0,182516.0,158555.0	1.8590505E7,1.9313577E7,2.134768E7,1.9825273E7,2.073498E7	1.6072121E7,1.2357283E7,1.5510603E7,1.8733439E7,1.7210174E7	0.00869196398914392, 0.00784448163072019, 0.00663163397615104, 0.00785411630901627, 0.00868310458944258	0.00969884435290152, 0.009713947637195, 0.00976228970595147, 0.00974279202019448, 0.00921286443704753	0.00794106	0.00962615	0.0008435	0.000232345	1.2122	0.277627	0.00922934	0.213732	up	556	S	S556	Cpne6 S556	12891
Cpne6	Q9Z140	Copine-6 OS=Mus musculus OX=10090 GN=Cpne6 PE=1 SV=1 ;	R.SCS(79.9663)SPVFSR.V	775111.0,1022700.0,945619.0,899238.0,1100508.0	748563.0,695671.0,661597.0,1040333.0,924362.0	1.8590505E7,1.9313577E7,2.134768E7,1.9825273E7,2.073498E7	1.6072121E7,1.2357283E7,1.5510603E7,1.8733439E7,1.7210174E7	0.0416939184815044, 0.0529523868105841, 0.0442961014967434, 0.0453581648030774, 0.0530749487098613	0.0465752466647059, 0.0562964366843423, 0.0426544989901424, 0.0555334767951576, 0.0537102065324848	0.0474751	0.050954	0.00522897	0.00602422	1.07328	0.102023	0.358583	0.708411	no	67	S	S67	Cpne6 S67	12891
Cpne6	Q9Z140	Copine-6 OS=Mus musculus OX=10090 GN=Cpne6 PE=1 SV=1 ;	R.QVVEYYASQGISPGAPRPST(79.9663)PAMTPSPS(79.9663)P.-	96511.0,78404.0,123153.0,109450.0,93042.0	91826.0,76919.0,95372.0,94002.0,96493.0	1.8590505E7,1.9313577E7,2.134768E7,1.9825273E7,2.073498E7	1.6072121E7,1.2357283E7,1.5510603E7,1.8733439E7,1.7210174E7	0.00519141357375714, 0.00405952765766797, 0.00576891727813046, 0.00552073103860915, 0.00448719989119835	0.00571337162033561, 0.00622458836622905, 0.00614882606433805, 0.00501787205221636, 0.00560674168663257	0.00500556	0.00574228	0.00071525	0.000485251	1.14718	0.198093	0.0981119	0.528689	no	548556	T, S	T548,S556	Cpne6 T548,S556	12891
Cpne6	Q9Z140	Copine-6 OS=Mus musculus OX=10090 GN=Cpne6 PE=1 SV=1 ;	R.PSTPAMTPSPS(79.9663)P.-	36691.0,43220.0,28821.0,31421.0,41925.0	29710.0,24790.0,28669.0,44137.0,35684.0	1.8590505E7,1.9313577E7,2.134768E7,1.9825273E7,2.073498E7	1.6072121E7,1.2357283E7,1.5510603E7,1.8733439E7,1.7210174E7	0.00197364192096987, 0.00223780400699466, 0.00135007644858832, 0.00158489620798664, 0.0020219455239407	0.00184854257879218, 0.0020061044163187, 0.00184834851359422, 0.00235605432617044, 0.00207342470796635	0.00183367	0.00202649	0.000358509	0.000208944	1.10516	0.14425	0.336225	0.695203	no	556	S	S556	Cpne6 S556	12891
Cpsf7	Q8BTV2	Cleavage and polyadenylation specificity factor subunit 7 OS=Mus musculus OX=10090 GN=Cpsf7 PE=1 SV=2 ;Isoform 2 of Cleavage and polyadenylation specificity factor subunit 7 OS=Mus musculus OX=10090 GN=Cpsf7 ;	R.AHSRDS(79.9663)SDSADGR.A	1019.0,653.0,0.0,0.0,956.0	1012.0,0.0,1616.0,0.0,872.0	11086.0,10046.0,9364.0,9823.0,11851.0	12093.0,11164.0,11114.0,12584.0,11908.0	0.0919177340790186, 0.0650009954210631, 0, 0, 0.0806682980339212	0.0836847763168775, 0, 0.145402195429188, 0, 0.0732280819617064	0.0475174	0.060463	0.0444181	0.0617017	1.27244	0.347597	0.714273	0.890817	no	194	S	S194	Cpsf7 S194	269061
Crmp1	P97427	Dihydropyrimidinase-related protein 1 OS=Mus musculus OX=10090 GN=Crmp1 PE=1 SV=1 ;	K.HAAPAPSAKSS(79.9663)PSK.H	2784857.0,2105386.0,2619695.0,2867007.0,2637322.0	2601226.0,2140076.0,2527202.0,2561409.0,2738254.0	8.7399901E7,8.0540438E7,8.3129775E7,8.2038595E7,8.1713637E7	8.5192998E7,7.0738742E7,8.9183173E7,7.7969786E7,7.9883966E7	0.0318633884951426, 0.026140731938905, 0.0315133175808548, 0.034947051445725, 0.0322751758069464	0.0305333309199895, 0.0302532380346826, 0.0283372066163199, 0.0328513021697918, 0.0342778925122471	0.0313479	0.0312506	0.0032102	0.00233044	0.996895	-0.00448671	0.957715	0.985949	no	522	S	S522	Crmp1 S522	12933
Crmp1	P97427	Dihydropyrimidinase-related protein 1 OS=Mus musculus OX=10090 GN=Crmp1 PE=1 SV=1 ;	K.HAAPAPSAKS(79.9663)S(79.9663)PSKHQPPPIR.N	38676.0,36072.0,39125.0,42857.0,41686.0	41148.0,21177.0,31678.0,43311.0,42249.0	8.7399901E7,8.0540438E7,8.3129775E7,8.2038595E7,8.1713637E7	8.5192998E7,7.0738742E7,8.9183173E7,7.7969786E7,7.9883966E7	0.000442517663721381, 0.000447874395716596, 0.000470649655914502, 0.000522400462855318, 0.000510147406607296	0.000482997440705162, 0.000299369191496224, 0.000355201535608068, 0.000555484402637709, 0.000528879600194112	0.000478718	0.000444386	3.61347e-05	0.000111755	0.928285	-0.107361	0.543208	0.797769	no	521522	S, S	S521,S522	Crmp1 S521,S522	12933
Csde1	Q91W50	Cold shock domain-containing protein E1 OS=Mus musculus OX=10090 GN=Csde1 PE=1 SV=1 ;	K.SPAAPGQS(79.9663)PTGSVCYER.N	11112.0,12171.0,8644.0,9732.0,10580.0	9626.0,9602.0,11506.0,10270.0,9426.0	3164711.0,3167441.0,3145465.0,3035246.0,3287736.0	3475560.0,3144827.0,3814510.0,3209725.0,3316581.0	0.00351122108780233, 0.00384253408350779, 0.00274808335174609, 0.00320632989879568, 0.00321801993834055	0.0027696256142895, 0.00305326811299954, 0.00301637693963314, 0.0031996510604491, 0.00284208345883909	0.00330524	0.0029762	0.000405872	0.000171861	0.90045	-0.151282	0.151686	0.589692	no	123	S	S123	Csde1 S123	229663
Csde1	Q91W50	Cold shock domain-containing protein E1 OS=Mus musculus OX=10090 GN=Csde1 PE=1 SV=1 ;	K.SPAAPGQSPT(79.9663)GSVCYER.N	9237.0,9540.0,11255.0,7904.0,9902.0	11078.0,9068.0,8601.0,5873.0,10872.0	3164711.0,3167441.0,3145465.0,3035246.0,3287736.0	3475560.0,3144827.0,3814510.0,3209725.0,3316581.0	0.00291874992692856, 0.00301189509133714, 0.00357816729799886, 0.00260407228936304, 0.00301179900089302	0.00318740001611251, 0.00288346544976878, 0.00225481123394617, 0.00182975177001145, 0.0032780746196158	0.00302494	0.0026867	0.000351713	0.000624506	0.888184	-0.171069	0.330066	0.694211	no	125	T	T125	Csde1 T125	229663
Csnk1a1	Q8BK63	Casein kinase I isoform alpha OS=Mus musculus OX=10090 GN=Csnk1a1 PE=1 SV=2 ;	K.AAQQAASSSGQGQQAQT(79.9663)PTGK.Q	18004.0,14259.0,31241.0,20049.0,14716.0	18278.0,28406.0,16238.0,12483.0,11960.0	360977.0,366213.0,353093.0,319853.0,355854.0	369185.0,297507.0,365545.0,337815.0,331546.0	0.0498757538568939, 0.038936356710439, 0.0884781063345917, 0.0626819195067734, 0.0413540384539727	0.0495090537264515, 0.0954801063504388, 0.0444213434734438, 0.0369521779672306, 0.0360734257086498	0.0562652	0.0524872	0.0202627	0.0246631	0.932854	-0.100278	0.798206	0.924359	no	321	T	T321	Csnk1a1 T321	93687
Csnk1d	Q9DC28	Casein kinase I isoform delta OS=Mus musculus OX=10090 GN=Csnk1d PE=1 SV=2 ;Isoform 2 of Casein kinase I isoform delta OS=Mus musculus OX=10090 GN=Csnk1d ;	R.GTQEVAPPTPLTPTS(79.9663)HTANTSPRPVSGMER.E	13555.0,15306.0,16568.0,23504.0,18878.0	22927.0,17593.0,16514.0,21685.0,23130.0	322540.0,248063.0,297402.0,279494.0,301433.0	311435.0,295343.0,300491.0,299872.0,301696.0	0.0420257952502015, 0.0617020676199191, 0.0557091075379453, 0.0840948285115244, 0.0626275158990555	0.073617287716538, 0.0595680276830668, 0.0549567208335691, 0.0723141873866183, 0.0766665782774714	0.0612319	0.0674246	0.0152008	0.00955046	1.10114	0.138992	0.466705	0.76685	no	350	S	S350	Csnk1d S350	104318
Csnk1e	Q9JMK2	Casein kinase I isoform epsilon OS=Mus musculus OX=10090 GN=Csnk1e PE=1 SV=2 ;	R.IQQTGNTS(79.9663)PR.A	1156803.0,1078696.0,1196513.0,990048.0,943864.0	1068384.0,996103.0,1047914.0,891210.0,929413.0	399945.0,312245.0,360872.0,340606.0,367949.0	372315.0,346601.0,363012.0,361947.0,353988.0	2.89240520571579, 3.45464619129209, 3.31561606331331, 2.90672507237101, 2.56520332980929	2.86957012207405, 2.87391842493242, 2.88671999823697, 2.46226657494053, 2.6255494536538	3.02692	2.7436	0.357777	0.191324	0.906402	-0.141777	0.168521	0.593459	no	363	S	S363	Csnk1e S363	27373
Csnk2b	P67871	Casein kinase II subunit beta OS=Mus musculus OX=10090 GN=Csnk2b PE=1 SV=1 ;	K.IHPMAYQLQLQAASNFKS(79.9663)PVK.T	582581.0,550448.0,560102.0,571084.0,589673.0	542767.0,462536.0,528562.0,582440.0,527923.0	1824250.0,1783782.0,1797727.0,1814542.0,1919180.0	1763924.0,1700677.0,1800022.0,1856601.0,1785005.0	0.319353707002878, 0.308584793433278, 0.311561210350626, 0.314726250480838, 0.307252576621265	0.307704300185269, 0.271971691273534, 0.293641966598186, 0.313713070282737, 0.295754353629262	0.312296	0.296557	0.00488535	0.0160637	0.949603	-0.0746029	0.0933426	0.523911	no	209	S	S209	Csnk2b S209	13001
Csrp1	P97315	Cysteine and glycine-rich protein 1 OS=Mus musculus OX=10090 GN=Csrp1 PE=1 SV=3 ;	K.GFGFGQGAGALVHS(79.9663)E.-	221166.0,260093.0,168973.0,270254.0,229814.0	161286.0,180999.0,143801.0,190444.0,187231.0	1106332.0,1267547.0,1028419.0,1255327.0,1240445.0	968894.0,880829.0,789672.0,1044602.0,912855.0	0.199909249664658, 0.205193969138817, 0.164303654444346, 0.215285738297671, 0.185267383882397	0.166464030120942, 0.205487103626243, 0.18210218926339, 0.182312497965732, 0.205104863313451	0.193992	0.188294	0.0198207	0.0167993	0.970628	-0.0430091	0.637386	0.857241	no	192	S	S192	Csrp1 S192	13007
Ctnna1	P26231	Catenin alpha-1 OS=Mus musculus OX=10090 GN=Ctnna1 PE=1 SV=1 ;	R.TPEELDDS(79.9663)DFETEDFDVR.S	119781.0,106958.0,77655.0,129723.0,140931.0	128707.0,169661.0,116817.0,126256.0,128117.0	2643630.0,2786667.0,2672947.0,2660789.0,2652615.0	2641838.0,2797437.0,2632866.0,2585233.0,2604349.0	0.0453092906344685, 0.0383820528251133, 0.0290522034293983, 0.0487535839933193, 0.0531290820567629	0.0487187329427467, 0.060648729533498, 0.0443687601267972, 0.0488373775207109, 0.0491934836690474	0.0429252	0.0503534	0.00944555	0.00608534	1.17305	0.230263	0.183893	0.609752	no	641	S	S641	Ctnna1 S641	12385
Ctnna1	P26231	Catenin alpha-1 OS=Mus musculus OX=10090 GN=Ctnna1 PE=1 SV=1 ;Catenin alpha-2 OS=Mus musculus OX=10090 GN=Ctnna2 PE=1 SV=3 ;Isoform 2 of Catenin alpha-2 OS=Mus musculus OX=10090 GN=Ctnna2 ;Isoform 3 of Catenin alpha-2 OS=Mus musculus OX=10090 GN=Ctnna2 ;	R.SRTS(79.9663)VQT(79.9663)EDDQLIAGQSAR.A	244280.0,240592.0,244424.0,257348.0,259684.0	214850.0,233832.0,239526.0,200742.0,239694.0	2643630.0,2786667.0,2672947.0,2660789.0,2652615.0	2641838.0,2797437.0,2632866.0,2585233.0,2604349.0	0.0924032485635282, 0.0863368317778909, 0.0914436388001707, 0.0967186800606888, 0.0978973578902329	0.081325955641489, 0.0835879413906372, 0.0909753857583333, 0.0776494807237878, 0.0920360520037829	0.09296	0.085115	0.00460925	0.00621828	0.915609	-0.127197	0.0559092	0.440861	no	655658	S, T	S655,T658	Ctnna1 S655,T658	12385
Ctnna1	P26231	Catenin alpha-1 OS=Mus musculus OX=10090 GN=Ctnna1 PE=1 SV=1 ;Catenin alpha-2 OS=Mus musculus OX=10090 GN=Ctnna2 PE=1 SV=3 ;Isoform 2 of Catenin alpha-2 OS=Mus musculus OX=10090 GN=Ctnna2 ;Isoform 3 of Catenin alpha-2 OS=Mus musculus OX=10090 GN=Ctnna2 ;	R.SRTS(79.9663)VQTEDDQLIAGQSAR.A	244110.0,187384.0,257440.0,213964.0,204260.0	221848.0,203470.0,202070.0,188568.0,193704.0	2643630.0,2786667.0,2672947.0,2660789.0,2652615.0	2641838.0,2797437.0,2632866.0,2585233.0,2604349.0	0.0923389430442233, 0.0672430541575294, 0.096313170444457, 0.0804137419389512, 0.0770032590481468	0.0839748690116502, 0.0727344351275829, 0.0767490635679902, 0.0729404274198883, 0.0743771284109772	0.0826624	0.0761552	0.0117773	0.00465558	0.921279	-0.11829	0.300474	0.680582	no	655	S	S655	Ctnna1 S655	12385
Ctnna2	Q61301	Catenin alpha-2 OS=Mus musculus OX=10090 GN=Ctnna2 PE=1 SV=3 ;Isoform 2 of Catenin alpha-2 OS=Mus musculus OX=10090 GN=Ctnna2 ;Isoform 3 of Catenin alpha-2 OS=Mus musculus OX=10090 GN=Ctnna2 ;	R.TPEELEDDS(79.9663)DFEQEDYDVR.S	298494.0,239731.0,211956.0,264224.0,257590.0	252876.0,171974.0,263583.0,279393.0,247700.0	9890408.0,9959051.0,9893839.0,9164414.0,9931173.0	9028452.0,7699989.0,9105950.0,8667781.0,8395751.0	0.0301801503032029, 0.0240716710859298, 0.0214230290183618, 0.028831521579012, 0.0259375201700746	0.028008788217515, 0.0223343176204537, 0.028946238448487, 0.0322335093607003, 0.0295030188484628	0.0260888	0.0282052	0.00353987	0.00363891	1.08112	0.11253	0.378532	0.719251	no	640	S	S640	Ctnna2 S640	12386
Ctnna2	Q61301	Catenin alpha-2 OS=Mus musculus OX=10090 GN=Ctnna2 PE=1 SV=3 ;Isoform 2 of Catenin alpha-2 OS=Mus musculus OX=10090 GN=Ctnna2 ;Isoform 3 of Catenin alpha-2 OS=Mus musculus OX=10090 GN=Ctnna2 ;	K.HIS(79.9663)PVQALSEFK.A	496427.0,457001.0,459599.0,477252.0,453196.0	463923.0,359609.0,447414.0,426340.0,404833.0	9890408.0,9959051.0,9893839.0,9164414.0,9931173.0	9028452.0,7699989.0,9105950.0,8667781.0,8395751.0	0.0501927726338489, 0.0458880067990414, 0.0464530502265096, 0.0520766521460074, 0.0456336829496375	0.0513845562893838, 0.0467025342503736, 0.0491342473876971, 0.0491867526417661, 0.0482187954359294	0.0480488	0.0489254	0.00290983	0.00170292	1.01824	0.0260816	0.580736	0.820281	no	939	S	S939	Ctnna2 S939	12386
Ctnna2	Q61301	Catenin alpha-2 OS=Mus musculus OX=10090 GN=Ctnna2 PE=1 SV=3 ;Isoform 2 of Catenin alpha-2 OS=Mus musculus OX=10090 GN=Ctnna2 ;Isoform 3 of Catenin alpha-2 OS=Mus musculus OX=10090 GN=Ctnna2 ;	K.VYGTAAVNS(79.9663)PVVSWK.M	121256.0,113396.0,125449.0,129398.0,115240.0	135770.0,107628.0,115561.0,126782.0,126181.0	9890408.0,9959051.0,9893839.0,9164414.0,9931173.0	9028452.0,7699989.0,9105950.0,8667781.0,8395751.0	0.0122599593464698, 0.0113862254546141, 0.0126795069133427, 0.0141196152858219, 0.0116038659280228	0.0150380153762793, 0.0139776823057799, 0.0126907132149858, 0.0146268116372576, 0.0150291498640205	0.0124098	0.0142725	0.00108581	0.000984002	1.15009	0.201752	0.0219469	0.299497	no	901	S	S901	Ctnna2 S901	12386
Ctnna2	Q61301	Catenin alpha-2 OS=Mus musculus OX=10090 GN=Ctnna2 PE=1 SV=3 ;Isoform 2 of Catenin alpha-2 OS=Mus musculus OX=10090 GN=Ctnna2 ;Isoform 3 of Catenin alpha-2 OS=Mus musculus OX=10090 GN=Ctnna2 ;	K.QVQEAIAGISS(79.9663)AAQATSPTDEAKGHTGIGELAAALNEFDNK.I	68588.0,68862.0,60786.0,76350.0,73426.0	76949.0,61521.0,73020.0,74893.0,75588.0	9890408.0,9959051.0,9893839.0,9164414.0,9931173.0	9028452.0,7699989.0,9105950.0,8667781.0,8395751.0	0.00693479985861048, 0.00691451424437931, 0.00614382344406453, 0.00833113824844665, 0.00739348715403508	0.0085229450187031, 0.00798975167367122, 0.00801893267588774, 0.00864038904536236, 0.00900312550955835	0.00714355	0.00843503	0.000801299	0.00043129	1.18079	0.239751	0.0186484	0.291067	no	256	S	S256	Ctnna2 S256	12386
Ctnna2	Q61301	Catenin alpha-2 OS=Mus musculus OX=10090 GN=Ctnna2 PE=1 SV=3 ;Isoform 2 of Catenin alpha-2 OS=Mus musculus OX=10090 GN=Ctnna2 ;Isoform 3 of Catenin alpha-2 OS=Mus musculus OX=10090 GN=Ctnna2 ;	K.QVQEAIAGISSAAQATS(79.9663)PTDEAK.G	711750.0,756670.0,623049.0,699219.0,720708.0	634699.0,545411.0,678696.0,699931.0,657751.0	9890408.0,9959051.0,9893839.0,9164414.0,9931173.0	9028452.0,7699989.0,9105950.0,8667781.0,8395751.0	0.0719636641885754, 0.0759781228151156, 0.0629734322541533, 0.0762971860503028, 0.0725702794624562	0.0702998697894168, 0.0708326985921668, 0.0745332447465668, 0.0807508865302434, 0.0783433191384547	0.0719565	0.074952	0.00538719	0.00458024	1.04163	0.0588413	0.371937	0.719024	no	262	S	S262	Ctnna2 S262	12386
Ctnnd1	P30999	Catenin delta-1 OS=Mus musculus OX=10090 GN=Ctnnd1 PE=1 SV=2 ;Isoform 2 of Catenin delta-1 OS=Mus musculus OX=10090 GN=Ctnnd1 ;Isoform 3 of Catenin delta-1 OS=Mus musculus OX=10090 GN=Ctnnd1 ;	R.SQSSHS(79.9663)YDDSTLPLIDR.N	76202.0,64093.0,62153.0,63119.0,60348.0	73579.0,63462.0,77676.0,65030.0,62143.0	2099001.0,1989203.0,2073582.0,1995949.0,2024117.0	2319994.0,2065968.0,2386452.0,2055050.0,2205083.0	0.0363039369681101, 0.0322204420564417, 0.0299737362689298, 0.0316235535076297, 0.0298144820679832	0.0317151682288834, 0.0307178039543691, 0.0325487376238868, 0.0316439989294664, 0.0281817056319422	0.0319872	0.0309615	0.00262658	0.00168373	0.967933	-0.0470215	0.486772	0.775439	no	864	S	S864	Ctnnd1 S864	12388
Ctnnd2	O35927	Catenin delta-2 OS=Mus musculus OX=10090 GN=Ctnnd2 PE=1 SV=1 ;Isoform 2 of Catenin delta-2 OS=Mus musculus OX=10090 GN=Ctnnd2 ;	R.GGS(79.9663)APEGAAYAAPR.G	20990.0,15007.0,17619.0,20420.0,19776.0	18397.0,20336.0,20164.0,18792.0,21163.0	1957140.0,1938307.0,1937215.0,1812175.0,1922422.0	1660713.0,1211574.0,1723075.0,1617431.0,1527932.0	0.0107248331749389, 0.00774232358444766, 0.00909501526676182, 0.0112682274062935, 0.0102870233486716	0.0110777720171998, 0.0167847774877969, 0.0117023344892126, 0.0116184245263013, 0.013850747284565	0.00982348	0.0130068	0.00141213	0.00236303	1.32405	0.404961	0.0384077	0.3706	up	282	S	S282	Ctnnd2 S282	18163
Ctnnd2	O35927	Catenin delta-2 OS=Mus musculus OX=10090 GN=Ctnnd2 PE=1 SV=1 ;Isoform 2 of Catenin delta-2 OS=Mus musculus OX=10090 GN=Ctnnd2 ;	R.TSTAPS(79.9663)SPGVDSVPLQR.T	23092.0,25600.0,27224.0,25158.0,21497.0	27619.0,18295.0,26832.0,21652.0,18993.0	1957140.0,1938307.0,1937215.0,1812175.0,1922422.0	1660713.0,1211574.0,1723075.0,1617431.0,1527932.0	0.0117988493413859, 0.0132074021297968, 0.0140531639492777, 0.0138827651854815, 0.011182248226456	0.0166308085743894, 0.0151001919816701, 0.015572160236786, 0.0133866606983544, 0.0124305270129823	0.0128249	0.0146241	0.00127721	0.00169524	1.14029	0.189399	0.0974253	0.528689	no	457	S	S457	Ctnnd2 S457	18163
Ctnnd2	O35927	Catenin delta-2 OS=Mus musculus OX=10090 GN=Ctnnd2 PE=1 SV=1 ;Isoform 2 of Catenin delta-2 OS=Mus musculus OX=10090 GN=Ctnnd2 ;	R.ALQS(79.9663)PEHHIDPIYEDR.V	459003.0,493994.0,490443.0,506140.0,418229.0	474676.0,371002.0,494600.0,432349.0,410278.0	1957140.0,1938307.0,1937215.0,1812175.0,1922422.0	1660713.0,1211574.0,1723075.0,1617431.0,1527932.0	0.23452742266777, 0.254858492488548, 0.253169111327344, 0.279299736504477, 0.217553169907544	0.285826629887283, 0.306214890712412, 0.287044963219825, 0.267305993269574, 0.268518494278541	0.247882	0.282982	0.023248	0.0159632	1.1416	0.19106	0.0268426	0.327695	no	412	S	S412	Ctnnd2 S412	18163
Ctnnd2	O35927	Catenin delta-2 OS=Mus musculus OX=10090 GN=Ctnnd2 PE=1 SV=1 ;Isoform 2 of Catenin delta-2 OS=Mus musculus OX=10090 GN=Ctnnd2 ;	R.GGS(79.9663)PLTTTQGGSPTK.L	1254781.0,1480059.0,1377731.0,1409089.0,1486353.0	785249.0,706913.0,799640.0,812342.0,663345.0	1957140.0,1938307.0,1937215.0,1812175.0,1922422.0	1660713.0,1211574.0,1723075.0,1617431.0,1527932.0	0.641129914058269, 0.763583374563472, 0.711191581729442, 0.777567839750576, 0.773166869709148	0.472838473595377, 0.58346663101057, 0.464077303657705, 0.502242135831451, 0.434145629517544	0.733328	0.491354	0.0579875	0.0569274	0.670033	-0.577696	0.00015965	0.0569734	down	264	S	S264	Ctnnd2 S264	18163
Ctnnd2	O35927	Catenin delta-2 OS=Mus musculus OX=10090 GN=Ctnnd2 PE=1 SV=1 ;Isoform 2 of Catenin delta-2 OS=Mus musculus OX=10090 GN=Ctnnd2 ;	R.GGSPLTTTQGGS(79.9663)PTK.L	915439.0,955496.0,783550.0,742312.0,951951.0	740126.0,524033.0,831863.0,756025.0,755670.0	1957140.0,1938307.0,1937215.0,1812175.0,1922422.0	1660713.0,1211574.0,1723075.0,1617431.0,1527932.0	0.467743237581369, 0.492953902555168, 0.404472399811069, 0.409624898257619, 0.495183159576825	0.445667613850196, 0.432522487276881, 0.482778172743496, 0.467423339851901, 0.494570438998594	0.453996	0.464592	0.044228	0.0256127	1.02334	0.0332875	0.658241	0.869375	no	273	S	S273	Ctnnd2 S273	18163
Ctnnd2	O35927	Catenin delta-2 OS=Mus musculus OX=10090 GN=Ctnnd2 PE=1 SV=1 ;Isoform 2 of Catenin delta-2 OS=Mus musculus OX=10090 GN=Ctnnd2 ;	R.GGS(79.9663)PLTTTQGGS(79.9663)PTK.L	68207.0,82604.0,82363.0,63714.0,66409.0	61283.0,46422.0,57047.0,52360.0,53371.0	1957140.0,1938307.0,1937215.0,1812175.0,1922422.0	1660713.0,1211574.0,1723075.0,1617431.0,1527932.0	0.0348503428472158, 0.0426165720910052, 0.0425161894781942, 0.0351588560707437, 0.0345444444560039	0.0369016199668456, 0.0383154475087778, 0.033107670879097, 0.0323723237652796, 0.03493021940767	0.0379373	0.0351255	0.0042315	0.00250101	0.925882	-0.111099	0.244673	0.651768	no	264273	S, S	S264,S273	Ctnnd2 S264,S273	18163
Ctnnd2	O35927	Catenin delta-2 OS=Mus musculus OX=10090 GN=Ctnnd2 PE=1 SV=1 ;Isoform 2 of Catenin delta-2 OS=Mus musculus OX=10090 GN=Ctnnd2 ;	R.TSTAPSS(79.9663)PGVDSVPLQR.T	154902.0,157139.0,164004.0,172513.0,145604.0	151188.0,131520.0,150896.0,138869.0,131431.0	1957140.0,1938307.0,1937215.0,1812175.0,1922422.0	1660713.0,1211574.0,1723075.0,1617431.0,1527932.0	0.0791471228425151, 0.0810702329403959, 0.0846596789721327, 0.0951966559521017, 0.0757398739714797	0.0910380059649078, 0.108553006254674, 0.0875736691670415, 0.0858577583835106, 0.08601888042138	0.0831627	0.0918083	0.00746088	0.00958954	1.10396	0.142687	0.152524	0.589692	no	458	S	S458	Ctnnd2 S458	18163
Ctps1	P70698	CTP synthase 1 OS=Mus musculus OX=10090 GN=Ctps1 PE=1 SV=2 ;	R.SGSSSPDS(79.9663)EITELKFPSISQD.-	274841.0,292898.0,256755.0,303089.0,300426.0	296954.0,185481.0,271842.0,301628.0,291759.0	293758.0,328472.0,325668.0,305137.0,332174.0	392118.0,396909.0,382363.0,325741.0,362395.0	0.935603455905882, 0.89169853138167, 0.788394929805814, 0.993288260682906, 0.904423585229428	0.757307749197946, 0.467313666356772, 0.710952681091005, 0.925974931003466, 0.805085611004567	0.902682	0.733327	0.0749642	0.168894	0.812387	-0.299761	0.0904332	0.522827	no	578	S	S578	Ctps1 S578	51797
Ctr9	Q62018	RNA polymerase-associated protein CTR9 homolog OS=Mus musculus OX=10090 GN=Ctr9 PE=1 SV=2 ;Isoform 3 of RNA polymerase-associated protein CTR9 homolog OS=Mus musculus OX=10090 GN=Ctr9 ;	R.SGRQES(79.9663)DEDS(79.9663)DSDQPSR.K	3669.0,2181.0,4875.0,2895.0,4202.0	3369.0,5028.0,3185.0,3800.0,4122.0	15539.0,13646.0,17154.0,14422.0,14148.0	18442.0,17879.0,18819.0,14648.0,19966.0	0.236115580153163, 0.159827055547413, 0.284190276320392, 0.200734988212453, 0.297003109980209	0.182680837219391, 0.281223782090721, 0.169243849301238, 0.259421081376297, 0.206450966643294	0.235574	0.219804	0.057203	0.0486175	0.933057	-0.0999632	0.65141	0.864877	no	10791083	S, S	S1079,S1083	Ctr9 S1079,S1083	22083
Ctr9	Q62018	RNA polymerase-associated protein CTR9 homolog OS=Mus musculus OX=10090 GN=Ctr9 PE=1 SV=2 ;Isoform 3 of RNA polymerase-associated protein CTR9 homolog OS=Mus musculus OX=10090 GN=Ctr9 ;	R.SGRQESDEDSDS(79.9663)DQPSR.K	2086.0,2484.0,1490.0,1764.0,1345.0	1915.0,3046.0,2240.0,2126.0,2873.0	15539.0,13646.0,17154.0,14422.0,14148.0	18442.0,17879.0,18819.0,14648.0,19966.0	0.134242872771736, 0.182031364502418, 0.086860207531771, 0.122313132713909, 0.0950664404862878	0.103839063008351, 0.170367470216455, 0.119028641266805, 0.145139268159476, 0.143894620855454	0.124103	0.136454	0.0377222	0.0257308	1.09952	0.136877	0.564221	0.811829	no	1085	S	S1085	Ctr9 S1085	22083
Ctr9	Q62018	RNA polymerase-associated protein CTR9 homolog OS=Mus musculus OX=10090 GN=Ctr9 PE=1 SV=2 ;Isoform 3 of RNA polymerase-associated protein CTR9 homolog OS=Mus musculus OX=10090 GN=Ctr9 ;	R.KGS(79.9663)GS(79.9663)EQEGEEEEGGER.K	93694.0,103464.0,97585.0,88168.0,96976.0	122312.0,132002.0,124205.0,114846.0,107054.0	15539.0,13646.0,17154.0,14422.0,14148.0	18442.0,17879.0,18819.0,14648.0,19966.0	6.02960293455177, 7.58200205188334, 5.68876063891804, 6.11343780335598, 6.85439638111394	6.63225246719445, 7.38307511605795, 6.59997874488549, 7.84038776624795, 5.3618150856456	6.45364	6.7635	0.760656	0.94237	1.04801	0.0676573	0.583636	0.822549	no	941943	S, S	S941,S943	Ctr9 S941,S943	22083
Cttn	Q60598	Src substrate cortactin OS=Mus musculus OX=10090 GN=Cttn PE=1 SV=2 ;	K.KQT(79.9663)PPASPSPQPIEDRPPSS(79.9663)PIYEDAAPFK.A	120180.0,133649.0,144868.0,131333.0,120458.0	120283.0,102394.0,129030.0,102719.0,110243.0	1.7562497E7,1.7771785E7,1.9011739E7,1.7710796E7,1.8624226E7	1.7315284E7,1.4051488E7,1.7165272E7,1.782253E7,1.7340935E7	0.00684299049275282, 0.00752029129319311, 0.0076199236692656, 0.00741542051526086, 0.00646781240734514	0.00694663743314866, 0.00728705742765464, 0.00751692137473848, 0.00576343538206977, 0.00635738499682976	0.00717329	0.00677429	0.000496315	0.000714103	0.944377	-0.0825653	0.338449	0.696855	no	401418	T, S	T401,S418	Cttn T401,S418	13043
Cul9	Q80TT8	Cullin-9 OS=Mus musculus OX=10090 GN=Cul9 PE=1 SV=2 ;Isoform 2 of Cullin-9 OS=Mus musculus OX=10090 GN=Cul9 ;	R.VGLQSPS(79.9663)VETR.E	67417.0,54994.0,56334.0,60794.0,68830.0	39736.0,59281.0,40250.0,49322.0,39386.0	41043.0,39547.0,38578.0,41435.0,34002.0	42325.0,41139.0,44831.0,44045.0,41127.0	1.6425943522647, 1.39059852833338, 1.46026232567785, 1.46721370821769, 2.02429268866537	0.938830478440638, 1.44099273195751, 0.897816243224554, 1.11980928595754, 0.957667712208525	1.59699	1.07102	0.256321	0.223373	0.67065	-0.576368	0.00882656	0.212101	down	1777	S	S1777	Cul9 S1777	78309
Cul9	Q80TT8	Cullin-9 OS=Mus musculus OX=10090 GN=Cul9 PE=1 SV=2 ;Isoform 2 of Cullin-9 OS=Mus musculus OX=10090 GN=Cul9 ;	R.VGLQS(79.9663)PSVETR.E	32639.0,31405.0,34064.0,33781.0,39116.0	35328.0,31487.0,34923.0,29285.0,32363.0	41043.0,39547.0,38578.0,41435.0,34002.0	42325.0,41139.0,44831.0,44045.0,41127.0	0.795239139439125, 0.794118390775533, 0.882990305355384, 0.815276939785206, 1.15040291747544	0.834683992911991, 0.765380782226112, 0.778992215208226, 0.664888182540583, 0.786903980353539	0.887606	0.76617	0.151316	0.062344	0.863187	-0.212254	0.154443	0.590841	no	1775	S	S1775	Cul9 S1775	78309
Cxadr	P97792	Coxsackievirus and adenovirus receptor homolog OS=Mus musculus OX=10090 GN=Cxadr PE=1 SV=1 ;Isoform 2 of Coxsackievirus and adenovirus receptor homolog OS=Mus musculus OX=10090 GN=Cxadr ;	K.TQYNQVPSEDFERAPQS(79.9663)PTLAPAK.F	561899.0,365850.0,416569.0,427038.0,446920.0	469727.0,316183.0,501136.0,334408.0,378113.0	1920381.0,1307437.0,1531848.0,1463834.0,1548545.0	1736892.0,1318335.0,1741476.0,1285199.0,1328493.0	0.292597666817158, 0.279822278243617, 0.271938860774698, 0.291725701138244, 0.288606401493014	0.270441109752362, 0.239835095025164, 0.28776509122147, 0.260199393245715, 0.284617984438006	0.284938	0.268572	0.00885083	0.0195272	0.942561	-0.0853415	0.142446	0.575012	no	332	S	S332	Cxadr S332	13052
Cxadr	P97792	Coxsackievirus and adenovirus receptor homolog OS=Mus musculus OX=10090 GN=Cxadr PE=1 SV=1 ;Isoform 2 of Coxsackievirus and adenovirus receptor homolog OS=Mus musculus OX=10090 GN=Cxadr ;	R.APQS(79.9663)PTLAPAK.F	87931.0,63339.0,78419.0,58195.0,62851.0	68151.0,46887.0,81066.0,51498.0,51695.0	1920381.0,1307437.0,1531848.0,1463834.0,1548545.0	1736892.0,1318335.0,1741476.0,1285199.0,1328493.0	0.0457883097156241, 0.0484451640882123, 0.051192415957719, 0.0397551908208171, 0.0405871317914559	0.0392373273640503, 0.0355653153409414, 0.0465501677887034, 0.0400700591892773, 0.0389125121472225	0.0451536	0.0400671	0.00494217	0.00400992	0.88735	-0.172425	0.113316	0.555224	no	332	S	S332	Cxadr S332	13052
Cyfip1	Q7TMB8	Cytoplasmic FMR1-interacting protein 1 OS=Mus musculus OX=10090 GN=Cyfip1 PE=1 SV=1 ;Isoform 2 of Cytoplasmic FMR1-interacting protein 1 OS=Mus musculus OX=10090 GN=Cyfip1 ;	K.SGDGEST(79.9663)PVEHVR.C	480685.0,551901.0,563562.0,547346.0,625894.0	528399.0,355367.0,502395.0,579700.0,583723.0	8868302.0,9176592.0,9607766.0,8478994.0,9426133.0	8647623.0,8494279.0,8655165.0,8919321.0,8489439.0	0.0542025970698788, 0.0601422619639186, 0.0586569239925285, 0.0645531769452838, 0.0663998693844019	0.0611033806631025, 0.0418360404691204, 0.0580456871706085, 0.0649937366308489, 0.0687587248109092	0.060791	0.0589475	0.00484757	0.0103812	0.969676	-0.044426	0.732041	0.899923	no	1234	T	T1234	Cyfip1 T1234	20430
Dab2ip	Q3UHC7	Disabled homolog 2-interacting protein OS=Mus musculus OX=10090 GN=Dab2ip PE=1 SV=1 ;Isoform 2 of Disabled homolog 2-interacting protein OS=Mus musculus OX=10090 GN=Dab2ip ;Isoform 3 of Disabled homolog 2-interacting protein OS=Mus musculus OX=10090 GN=Dab2ip ;Isoform 4 of Disabled homolog 2-interacting protein OS=Mus musculus OX=10090 GN=Dab2ip ;	R.TLDGEAGS(79.9663)PVGPDALPADGQVPATQLLAGWPAR.A	45380.0,37518.0,36605.0,33879.0,41550.0	40033.0,37876.0,41043.0,43515.0,36204.0	454741.0,439173.0,454684.0,408905.0,449682.0	437216.0,322799.0,443896.0,393434.0,406778.0	0.0997930690217069, 0.0854287490351183, 0.080506461630495, 0.0828529854122596, 0.0923986283640439	0.0915634377515919, 0.117336175143046, 0.0924608466848091, 0.110603049050158, 0.0890018634242756	0.088196	0.100193	0.00786588	0.0128623	1.13603	0.183998	0.120827	0.559974	no	763	S	S763	Dab2ip S763	69601
Dagla	Q6WQJ1	Sn1-specific diacylglycerol lipase alpha OS=Mus musculus OX=10090 GN=Dagla PE=1 SV=2 ;	R.TSTPTGHGAS(79.9663)PTKQDDLVISA.R	465035.0,396757.0,444728.0,499346.0,504380.0	347414.0,294896.0,338758.0,381599.0,390792.0	158394.0,164021.0,183461.0,153004.0,170903.0	136762.0,120709.0,132582.0,131315.0,121121.0	2.93593822998346, 2.41894025764994, 2.42410103509738, 3.26361402316279, 2.95126475252044	2.54028165718548, 2.44303241680405, 2.55508289209697, 2.90598179948978, 3.2264594909223	2.79877	2.73417	0.368374	0.326456	0.976917	-0.0336921	0.776724	0.911842	no	1032	S	S1032	Dagla S1032	269060
Dbn1	Q9QXS6	Drebrin OS=Mus musculus OX=10090 GN=Dbn1 PE=1 SV=4 ;	R.SPSDSSTAST(79.9663)PIAEQIER.A	27673.0,18865.0,38045.0,21824.0,21996.0	23530.0,36548.0,23298.0,20200.0,21844.0	1.5512936E7,1.2692134E7,2.0287501E7,1.3345349E7,1.7593236E7	1.1585668E7,1.2644712E7,1.164631E7,1.3626302E7,1.2786548E7	0.00178386605862359, 0.00148635367385815, 0.00187529257546309, 0.00163532628483526, 0.00125025322231794	0.00203095755894265, 0.0028903782071114, 0.00200046194889197, 0.00148242714714528, 0.00170835787735673	0.00160622	0.00202252	0.000247934	0.000534821	1.25918	0.332483	0.168493	0.593459	no	394	T	T394	Dbn1 T394	56320
Dbn1	Q9QXS6	Drebrin OS=Mus musculus OX=10090 GN=Dbn1 PE=1 SV=4 ;	R.MAPTPIPT(79.9663)RSPSDSSTASTPIAEQIER.A	11493.0,12284.0,10524.0,14609.0,11788.0	11010.0,11689.0,11174.0,12383.0,10841.0	1.5512936E7,1.2692134E7,2.0287501E7,1.3345349E7,1.7593236E7	1.1585668E7,1.2644712E7,1.164631E7,1.3626302E7,1.2786548E7	0.000740865558911608, 0.000967843547822612, 0.000518743042822278, 0.00109468849409633, 0.000670030232073281	0.000950312057966791, 0.000924418049220892, 0.00095944552394707, 0.000908757196193068, 0.000847844156217925	0.000798434	0.000918155	0.000231568	4.41875e-05	1.14995	0.201565	0.315558	0.68661	no	383	T	T383	Dbn1 T383	56320
Dbn1	Q9QXS6	Drebrin OS=Mus musculus OX=10090 GN=Dbn1 PE=1 SV=4 ;	K.ASDSGPSSSSSSSSS(79.9663)PPRTPFPYITCHR.T	193980.0,154467.0,217657.0,176416.0,221238.0	166262.0,146815.0,149807.0,209504.0,172447.0	1.5512936E7,1.2692134E7,2.0287501E7,1.3345349E7,1.7593236E7	1.1585668E7,1.2644712E7,1.164631E7,1.3626302E7,1.2786548E7	0.0125044027771403, 0.0121702938213542, 0.0107286254724029, 0.0132192871089396, 0.0125751737770129	0.0143506615242211, 0.0116107824361678, 0.0128630441745068, 0.0153749711403725, 0.0134865954438993	0.0122396	0.0135372	0.000926062	0.00143242	1.10602	0.145379	0.133668	0.570661	no	344	S	S344	Dbn1 S344	56320
Dbn1	Q9QXS6	Drebrin OS=Mus musculus OX=10090 GN=Dbn1 PE=1 SV=4 ;	K.EGTQASEGYFSQS(79.9663)QEEEFAQSEEPCAK.V	211594.0,187971.0,241329.0,159073.0,225479.0	143048.0,165989.0,191549.0,182111.0,156409.0	1.5512936E7,1.2692134E7,2.0287501E7,1.3345349E7,1.7593236E7	1.1585668E7,1.2644712E7,1.164631E7,1.3626302E7,1.2786548E7	0.0136398422581, 0.0148100390367766, 0.0118954522787208, 0.0119197332344025, 0.0128162323292884	0.0123469790434181, 0.013127147538038, 0.016447183700245, 0.0133646678313749, 0.0122323085167318	0.0130163	0.0135037	0.00123542	0.00171608	1.03745	0.0530352	0.621566	0.845529	no	658	S	S658	Dbn1 S658	56320
Dbn1	Q9QXS6	Drebrin OS=Mus musculus OX=10090 GN=Dbn1 PE=1 SV=4 ;	K.ASDSGPSSSSSSSS(79.9663)SPPRTPFPYITCHR.T	22869.0,20458.0,21594.0,25089.0,23793.0	23238.0,23833.0,24812.0,25548.0,20745.0	1.5512936E7,1.2692134E7,2.0287501E7,1.3345349E7,1.7593236E7	1.1585668E7,1.2644712E7,1.164631E7,1.3626302E7,1.2786548E7	0.00147418902521096, 0.00161186448236364, 0.0010643992081627, 0.00187998080829508, 0.00135239474989138	0.002005754005725, 0.00188481951981192, 0.00213046020585061, 0.00187490340372612, 0.00162240817459098	0.00147657	0.00190367	0.000302636	0.000188511	1.28925	0.366537	0.0329395	0.34508	up	343	S	S343	Dbn1 S343	56320
Dbn1	Q9QXS6	Drebrin OS=Mus musculus OX=10090 GN=Dbn1 PE=1 SV=4 ;	K.ASDSGPSSSSSSSSS(79.9663)PPR.T	34290.0,34655.0,48331.0,27498.0,42891.0	28649.0,23259.0,28251.0,31329.0,30800.0	1.5512936E7,1.2692134E7,2.0287501E7,1.3345349E7,1.7593236E7	1.1585668E7,1.2644712E7,1.164631E7,1.3626302E7,1.2786548E7	0.00221041329636118, 0.00273043130493265, 0.00238230425718771, 0.00206049313509898, 0.00243792557548822	0.00247279656209724, 0.00183942504977575, 0.00242574686746274, 0.00229915644024329, 0.00240878147878536	0.00236431	0.00228918	0.000252872	0.00025935	0.968222	-0.0465896	0.655155	0.867233	no	344	S	S344	Dbn1 S344	56320
Dbnl	Q62418	Drebrin-like protein OS=Mus musculus OX=10090 GN=Dbnl PE=1 SV=2 ;Isoform 2 of Drebrin-like protein OS=Mus musculus OX=10090 GN=Dbnl ;Isoform 3 of Drebrin-like protein OS=Mus musculus OX=10090 GN=Dbnl ;	R.VVTEKS(79.9663)PTDWALFTYEGNSNDIR.V	35817.0,57357.0,31602.0,45264.0,51498.0	41866.0,47110.0,42145.0,59415.0,58283.0	4274904.0,4073900.0,4444505.0,4332956.0,4424775.0	4448584.0,4191122.0,4524005.0,4615098.0,4564228.0	0.00837843376131955, 0.0140791379268023, 0.00711035312143872, 0.0104464481060966, 0.0116385578927742	0.00941108451588191, 0.0112404267878625, 0.00931586061465449, 0.0128740494784726, 0.0127695198399379	0.0103306	0.0111222	0.00273663	0.00173114	1.07663	0.106519	0.602206	0.834229	no	24	S	S24	Dbnl S24	13169
Dbnl	Q62418	Drebrin-like protein OS=Mus musculus OX=10090 GN=Dbnl PE=1 SV=2 ;Isoform 2 of Drebrin-like protein OS=Mus musculus OX=10090 GN=Dbnl ;Isoform 3 of Drebrin-like protein OS=Mus musculus OX=10090 GN=Dbnl ;	R.VVT(79.9663)EKSPTDWALFTYEGNSNDIR.V	53522.0,52872.0,53455.0,51225.0,60157.0	57736.0,58657.0,56167.0,64148.0,63214.0	4274904.0,4073900.0,4444505.0,4332956.0,4424775.0	4448584.0,4191122.0,4524005.0,4615098.0,4564228.0	0.0125200472338092, 0.012978227251528, 0.0120272111292484, 0.0118221832854984, 0.0135954935561695	0.0129785118140964, 0.0139955362788294, 0.0124153266850943, 0.0138995964982759, 0.013849877788752	0.0125886	0.0134278	0.000719878	0.000698217	1.06666	0.0930981	0.0982881	0.528689	no	21	T	T21	Dbnl T21	13169
Dcc	P70211	Netrin receptor DCC OS=Mus musculus OX=10090 GN=Dcc PE=1 SV=2 ;Isoform C of Netrin receptor DCC OS=Mus musculus OX=10090 GN=Dcc ;Isoform B of Netrin receptor DCC OS=Mus musculus OX=10090 GN=Dcc ;	K.SASHSGQDTEDAGSSMST(79.9663)LER.S	24676.0,17468.0,43927.0,23204.0,28349.0	17038.0,50574.0,21817.0,18985.0,18784.0	3305933.0,2813625.0,3172714.0,2810043.0,3016738.0	3147842.0,3708490.0,3275658.0,2948422.0,2991747.0	0.00746415610963683, 0.00620836110000444, 0.013845244166351, 0.00825752488485052, 0.00939723635264315	0.00541259694736902, 0.0136373564442671, 0.00666034121999305, 0.0064390375597523, 0.00627860577782814	0.0090345	0.00768559	0.00292966	0.0033606	0.850693	-0.23329	0.518116	0.787867	no	1219	T	T1219	Dcc T1219	13176
Dcc	P70211	Netrin receptor DCC OS=Mus musculus OX=10090 GN=Dcc PE=1 SV=2 ;Isoform C of Netrin receptor DCC OS=Mus musculus OX=10090 GN=Dcc ;Isoform B of Netrin receptor DCC OS=Mus musculus OX=10090 GN=Dcc ;	K.NIEKPTGTDPAGRDSPIQS(79.9663)CQDLTPVSHSQSETQMGSK.S	171861.0,168991.0,164332.0,165014.0,176511.0	150358.0,119946.0,144089.0,137673.0,130497.0	3305933.0,2813625.0,3172714.0,2810043.0,3016738.0	3147842.0,3708490.0,3275658.0,2948422.0,2991747.0	0.0519856270529379, 0.0600616642231996, 0.0517954029263274, 0.0587229448090296, 0.0585105501372675	0.0477654215173443, 0.0323436223368541, 0.0439878033665297, 0.0466937907802886, 0.0436189958576043	0.0562152	0.0428819	0.00399301	0.00614819	0.762817	-0.390592	0.00496867	0.165622	down	1182	S	S1182	Dcc S1182	13176
Dclk1	Q9JLM8	Serine/threonine-protein kinase DCLK1 OS=Mus musculus OX=10090 GN=Dclk1 PE=1 SV=1 ;	K.SPSPSPTS(79.9663)PGSLR.K	170487.0,153084.0,135762.0,142554.0,140564.0	159930.0,150086.0,156521.0,132258.0,137314.0	2.7522222E7,2.2021199E7,2.5808862E7,2.2030402E7,2.4979849E7	2.3943105E7,1.7971058E7,2.6068967E7,2.1722544E7,2.1772367E7	0.00619452164872444, 0.00695166507509423, 0.00526028617612043, 0.00647078523578462, 0.00562709566418916	0.00667958479069444, 0.00835153945861173, 0.0060041120923587, 0.00608851338959194, 0.00630680164448817	0.00610087	0.00668611	0.000670914	0.00096693	1.09593	0.132152	0.302261	0.680623	no	337	S	S337	Dclk1 S337	13175
Dclk1	Q9JLM8	Serine/threonine-protein kinase DCLK1 OS=Mus musculus OX=10090 GN=Dclk1 PE=1 SV=1 ;	K.AQPAPPELNSESEDYS(79.9663)PSSSETVR.S	25376.0,22321.0,24679.0,23747.0,22629.0	20684.0,12250.0,26634.0,18401.0,26463.0	2.7522222E7,2.2021199E7,2.5808862E7,2.2030402E7,2.4979849E7	2.3943105E7,1.7971058E7,2.6068967E7,2.1722544E7,2.1772367E7	0.000922018578296476, 0.00101361419966279, 0.000956221936480578, 0.00107791950414704, 0.000905890183723689	0.000863881271873468, 0.000681651575549976, 0.00102167454506348, 0.000847092311103156, 0.00121543973606544	0.000975133	0.000925948	7.07446e-05	0.000201693	0.949561	-0.0746678	0.628922	0.848332	no	742	S	S742	Dclk1 S742	13175
Dclk1	Q9JLM8	Serine/threonine-protein kinase DCLK1 OS=Mus musculus OX=10090 GN=Dclk1 PE=1 SV=1 ;	R.YKAQPAPPELNSESEDYS(79.9663)PSSSETVR.S	48493.0,41119.0,33843.0,40497.0,32747.0	43140.0,23838.0,37612.0,34752.0,40903.0	2.7522222E7,2.2021199E7,2.5808862E7,2.2030402E7,2.4979849E7	2.3943105E7,1.7971058E7,2.6068967E7,2.1722544E7,2.1772367E7	0.00176195802795283, 0.00186724619308876, 0.00131129377188347, 0.00183823245712902, 0.00131093666739138	0.0018017713241453, 0.00132646614350697, 0.00144278827772501, 0.00159981261863251, 0.0018786657417634	0.00161793	0.0016099	0.000282713	0.000233138	0.995035	-0.00718043	0.962151	0.988204	no	742	S	S742	Dclk1 S742	13175
Dclk1	Q9JLM8-2	Isoform 2 of Serine/threonine-protein kinase DCLK1 OS=Mus musculus OX=10090 GN=Dclk1 ;	K.SPSPSPTS(79.9663)PGSLR.R	170487.0,153084.0,135762.0,142554.0,140564.0	159930.0,150086.0,156521.0,132258.0,137314.0	1.471736E7,1.1952566E7,1.3701212E7,1.1890927E7,1.3139974E7	1.2509596E7,9402075.0,1.3700861E7,1.1409899E7,1.1617905E7	0.0115840748612523, 0.0128076264126046, 0.00990875843684486, 0.0119884681825059, 0.01069743364789	0.0127845855293808, 0.0159630719814509, 0.0114241725392295, 0.0115915136496826, 0.0118191704958854	0.0113973	0.0127165	0.00112683	0.00188983	1.11575	0.158013	0.224811	0.639151	no	337	S	S337	Dclk1 S337	13175
Dclk1	Q9JLM8	Serine/threonine-protein kinase DCLK1 OS=Mus musculus OX=10090 GN=Dclk1 PE=1 SV=1 ;	R.ISQHGGS(79.9663)STSLSSTK.V	1735772.0,981821.0,2842168.0,1419693.0,1629261.0	1380924.0,2874723.0,1547795.0,1190495.0,1394037.0	2.7522222E7,2.2021199E7,2.5808862E7,2.2030402E7,2.4979849E7	2.3943105E7,1.7971058E7,2.6068967E7,2.1722544E7,2.1772367E7	0.0630680182726525, 0.044585265316389, 0.110123724168853, 0.0644424463974829, 0.0652230123568801	0.0576752263334267, 0.159964037732225, 0.0593730852472981, 0.0548045845827266, 0.0640278110322134	0.0694885	0.0791689	0.0242707	0.0452896	1.13931	0.188161	0.687947	0.879923	no	352	S	S352	Dclk1 S352	13175
Dclk1	Q9JLM8	Serine/threonine-protein kinase DCLK1 OS=Mus musculus OX=10090 GN=Dclk1 PE=1 SV=1 ;	K.VCSS(79.9663)MDENDGPGEGDELGR.R	43698.0,32811.0,62204.0,33865.0,40299.0	37645.0,40091.0,42555.0,43163.0,46259.0	2.7522222E7,2.2021199E7,2.5808862E7,2.2030402E7,2.4979849E7	2.3943105E7,1.7971058E7,2.6068967E7,2.1722544E7,2.1772367E7	0.00158773517632406, 0.00148997336611871, 0.00241017988317346, 0.00153719391956624, 0.00161326035237443	0.001572268926691, 0.0022308647604387, 0.00163240070080261, 0.00198701404402726, 0.00212466563695165	0.00172767	0.00190944	0.000384471	0.000294147	1.10521	0.144325	0.427102	0.746895	no	364	S	S364	Dclk1 S364	13175
Dclk1	Q9JLM8	Serine/threonine-protein kinase DCLK1 OS=Mus musculus OX=10090 GN=Dclk1 PE=1 SV=1 ;	R.SGKSPSPSPT(79.9663)SPGSLR.K	2445918.0,1526442.0,1875767.0,2076255.0,1908516.0	2111384.0,1954275.0,2216617.0,1890257.0,1931653.0	2.7522222E7,2.2021199E7,2.5808862E7,2.2030402E7,2.4979849E7	2.3943105E7,1.7971058E7,2.6068967E7,2.1722544E7,2.1772367E7	0.0888706587716646, 0.0693169341051775, 0.0726791828326255, 0.0942449892652889, 0.0764022232480268	0.0881833830658137, 0.108745684310851, 0.085028954158406, 0.0870182148094625, 0.0887203949850744	0.0803028	0.0915393	0.010745	0.00972231	1.13993	0.188941	0.121531	0.560522	no	336	T	T336	Dclk1 T336	13175
Dclk1	Q9JLM8	Serine/threonine-protein kinase DCLK1 OS=Mus musculus OX=10090 GN=Dclk1 PE=1 SV=1 ;	R.REES(79.9663)EEGFQIPATITER.Y	787797.0,613322.0,929019.0,654671.0,830055.0	710829.0,663625.0,913057.0,802955.0,857514.0	2.7522222E7,2.2021199E7,2.5808862E7,2.2030402E7,2.4979849E7	2.3943105E7,1.7971058E7,2.6068967E7,2.1722544E7,2.1772367E7	0.0286240333356805, 0.0278514353373765, 0.0359961241220167, 0.0297167069398007, 0.0332289838901748	0.0296882547188429, 0.0369274307611717, 0.0350246712882793, 0.0369641327461461, 0.0393854283275677	0.0310835	0.035598	0.00343148	0.00364802	1.14524	0.195649	0.0787244	0.505213	no	392	S	S392	Dclk1 S392	13175
Dclk1	Q9JLM8	Serine/threonine-protein kinase DCLK1 OS=Mus musculus OX=10090 GN=Dclk1 PE=1 SV=1 ;	R.ISQHGGSS(79.9663)TSLSSTK.V	42675.0,24829.0,69253.0,35794.0,44356.0	35978.0,78161.0,37183.0,33933.0,34732.0	2.7522222E7,2.2021199E7,2.5808862E7,2.2030402E7,2.4979849E7	2.3943105E7,1.7971058E7,2.6068967E7,2.1722544E7,2.1772367E7	0.00155056521235822, 0.0011275044560471, 0.00268330312278007, 0.00162475473665891, 0.00177567126206407	0.00150264554242234, 0.0043492709221683, 0.00142633192945467, 0.00156210985232669, 0.00159523307686298	0.00175236	0.00208712	0.00057329	0.00126621	1.19103	0.252213	0.611015	0.837922	no	353	S	S353	Dclk1 S353	13175
Dclk1	Q9JLM8	Serine/threonine-protein kinase DCLK1 OS=Mus musculus OX=10090 GN=Dclk1 PE=1 SV=1 ;	K.AQPAPPELNSESEDYSPSSSETVRSPNS(79.9663)PF.-	6125.0,1586.0,4886.0,5123.0,4085.0	5467.0,3724.0,5215.0,3230.0,3979.0	2.7522222E7,2.2021199E7,2.5808862E7,2.2030402E7,2.4979849E7	2.3943105E7,1.7971058E7,2.6068967E7,2.1722544E7,2.1772367E7	0.000222547438211929, 7.20215098187887e-05, 0.000189314817522756, 0.000232542284067263, 0.000163531813182698	0.000228332958486378, 0.000207222078967193, 0.000200046284918002, 0.000148693449533351, 0.000182754589797242	0.000175992	0.00019341	6.42417e-05	2.98644e-05	1.09897	0.136155	0.603498	0.834229	no	754	S	S754	Dclk1 S754	13175
Dclk1	Q9JLM8	Serine/threonine-protein kinase DCLK1 OS=Mus musculus OX=10090 GN=Dclk1 PE=1 SV=1 ;	K.AQPAPPELNSESEDYSPSSSETVRS(79.9663)PNSPF.-	6616.0,5518.0,4756.0,6605.0,5522.0	7631.0,3249.0,3820.0,6623.0,5929.0	2.7522222E7,2.2021199E7,2.5808862E7,2.2030402E7,2.4979849E7	2.3943105E7,1.7971058E7,2.6068967E7,2.1722544E7,2.1772367E7	0.00024038756754451, 0.000250576728360704, 0.000184277787993907, 0.000299812958474385, 0.000221058181736807	0.000318713884435624, 0.000180790691343826, 0.000146534383199764, 0.000304890624228912, 0.000272317658433739	0.000239223	0.000244649	4.22799e-05	7.67864e-05	1.02269	0.0323621	0.89427	0.972033	no	751	S	S751	Dclk1 S751	13175
Dclk1	Q9JLM8-2	Isoform 2 of Serine/threonine-protein kinase DCLK1 OS=Mus musculus OX=10090 GN=Dclk1 ;	K.SPSPS(79.9663)PTSPGSLR.R	156049.0,125134.0,134951.0,130775.0,125079.0	129753.0,138927.0,139768.0,121987.0,118152.0	1.471736E7,1.1952566E7,1.3701212E7,1.1890927E7,1.3139974E7	1.2509596E7,9402075.0,1.3700861E7,1.1409899E7,1.1617905E7	0.0106030565264422, 0.0104692164008967, 0.0098495665930868, 0.01099788098943, 0.0095189686067872	0.0103722774100778, 0.0147762063161589, 0.0102014026709708, 0.0106913303965267, 0.0101698197738749	0.0102877	0.0112422	0.000595748	0.00198637	1.09278	0.128	0.353286	0.704013	no	334	S	S334	Dclk1 S334	13175
Dclk1	Q9JLM8	Serine/threonine-protein kinase DCLK1 OS=Mus musculus OX=10090 GN=Dclk1 PE=1 SV=1 ;	K.SPSPS(79.9663)PTSPGSLR.K	156049.0,125134.0,134951.0,130775.0,125079.0	129753.0,138927.0,139768.0,121987.0,118152.0	2.7522222E7,2.2021199E7,2.5808862E7,2.2030402E7,2.4979849E7	2.3943105E7,1.7971058E7,2.6068967E7,2.1722544E7,2.1772367E7	0.00566992737722993, 0.00568243354959918, 0.00522886286113661, 0.00593611501052046, 0.00500719600026405	0.00541922194301867, 0.00773059660705563, 0.00536147059451953, 0.00561568663412536, 0.00542669522335353	0.00550491	0.00591073	0.000377029	0.00102183	1.07372	0.102619	0.442224	0.755351	no	334	S	S334	Dclk1 S334	13175
Dclk1	Q9JLM8-2	Isoform 2 of Serine/threonine-protein kinase DCLK1 OS=Mus musculus OX=10090 GN=Dclk1 ;	R.SGKSPSPSPT(79.9663)SPGSLR.R	2445918.0,1526442.0,1875767.0,2076255.0,1908516.0	2111384.0,1954275.0,2216617.0,1890257.0,1931653.0	1.471736E7,1.1952566E7,1.3701212E7,1.1890927E7,1.3139974E7	1.2509596E7,9402075.0,1.3700861E7,1.1409899E7,1.1617905E7	0.166192713910647, 0.127708309663381, 0.136905187657851, 0.174608337936983, 0.145245036253496	0.168781150086701, 0.207855712701717, 0.161786693551595, 0.165668162356214, 0.166265174314991	0.150132	0.174071	0.0197401	0.0190515	1.15946	0.213448	0.0868727	0.522185	no	336	T	T336	Dclk1 T336	13175
Dclk1	Q9JLM8-2	Isoform 2 of Serine/threonine-protein kinase DCLK1 OS=Mus musculus OX=10090 GN=Dclk1 ;	R.DLYRPLS(79.9663)SDDLDSVGDSV.-	49350.0,30101.0,49419.0,31575.0,34008.0	51255.0,49380.0,63288.0,40435.0,44536.0	1.471736E7,1.1952566E7,1.3701212E7,1.1890927E7,1.3139974E7	1.2509596E7,9402075.0,1.3700861E7,1.1409899E7,1.1617905E7	0.00335318290780412, 0.0025183713689596, 0.00360690718456148, 0.00265538590893712, 0.00258813297499675	0.00409725461957365, 0.00525203213120508, 0.00461927173773969, 0.00354385257923843, 0.00383339336997505	0.0029444	0.00426916	0.000499493	0.00067715	1.44993	0.535981	0.00896609	0.212101	up	352	S	S352	Dclk1 S352	13175
Dctn1	O08788	Dynactin subunit 1 OS=Mus musculus OX=10090 GN=Dctn1 PE=1 SV=3 ;Isoform 2 of Dynactin subunit 1 OS=Mus musculus OX=10090 GN=Dctn1 ;	R.QSQIQVFEDGADTTS(79.9663)PETPDSSASK.V	50332.0,57870.0,43527.0,61351.0,54183.0	60000.0,68181.0,54050.0,50507.0,49454.0	8767037.0,8827499.0,8396985.0,8891879.0,8534435.0	9007531.0,9249152.0,9456221.0,8786562.0,9121221.0	0.00574105025449305, 0.00655565070015867, 0.00518364627303729, 0.00689966653842231, 0.00634875067886744	0.00666109281222568, 0.00737159471484521, 0.00571581395993177, 0.00574820959551643, 0.00542186183187536	0.00614575	0.00618371	0.000683199	0.00081055	1.00618	0.00888397	0.9382	0.982223	no	105	S	S105	Dctn1 S105	13191
Dcx	O88809	Neuronal migration protein doublecortin OS=Mus musculus OX=10090 GN=Dcx PE=1 SV=1 ;	R.SKS(79.9663)PADSGNDQDANGTSSSQLSTPK.S	10378.0,6123.0,8398.0,5601.0,8444.0	7232.0,7632.0,5548.0,4887.0,5447.0	4861906.0,3407280.0,4333002.0,3506419.0,4051653.0	3911109.0,2761924.0,4359732.0,3280152.0,3452617.0	0.00213455381490304, 0.00179703458477143, 0.00193814819379266, 0.00159735616308262, 0.00208408765508794	0.00184909190718029, 0.00276329109707581, 0.00127255528550838, 0.001489869981635, 0.00157764385681933	0.00191024	0.00179049	0.000219106	0.000581745	0.937314	-0.0933961	0.68422	0.878742	no	306	S	S306	Dcx S306	13193
Ddx42	Q810A7	ATP-dependent RNA helicase DDX42 OS=Mus musculus OX=10090 GN=Ddx42 PE=1 SV=3 ;Isoform 2 of ATP-dependent RNA helicase DDX42 OS=Mus musculus OX=10090 GN=Ddx42 ;	R.YMAENPTAGVVQEEEEDNLEY(79.9663)DSDGNPIAPSKK.I	82115.0,74488.0,87711.0,80157.0,73096.0	93009.0,98107.0,87724.0,103977.0,80278.0	689883.0,700417.0,672294.0,674402.0,686045.0	748012.0,831918.0,819003.0,746898.0,739638.0	0.119027429288734, 0.106348075503593, 0.130465242884809, 0.118856409085382, 0.106546946628865	0.124341588102865, 0.117928690087244, 0.107110718764156, 0.139211779921756, 0.108536878851546	0.116249	0.119426	0.0101091	0.013116	1.02733	0.0389	0.679954	0.876813	no	183	Y	Y183	Ddx42 Y183	72047
Dhx9	O70133-2	Isoform 2 of ATP-dependent RNA helicase A OS=Mus musculus OX=10090 GN=Dhx9 ;	K.AEAENNSGVESSGYGS(79.9663)PGPTWDR.G	39934.0,63753.0,32310.0,48826.0,50140.0	47066.0,56111.0,57836.0,49075.0,39285.0	4595307.0,4774474.0,4682344.0,4464928.0,4496600.0	5083687.0,5776086.0,5519866.0,5062891.0,5063826.0	0.00869017021060834, 0.0133528845271751, 0.00690039006104635, 0.0109354506948376, 0.0111506471556287	0.00925824111515914, 0.00971436367117803, 0.0104777905840468, 0.00969307851976272, 0.00775796798705169	0.0102059	0.00938029	0.00247751	0.00100757	0.919104	-0.1217	0.519154	0.788569	no	137	S	S137	Dhx9 S137	13211
Dkc1	Q9ESX5	H/ACA ribonucleoprotein complex subunit 4 OS=Mus musculus OX=10090 GN=Dkc1 PE=1 SV=4 ;	K.TVLES(79.9663)GGETGDGDNDTTK.K	138671.0,112033.0,135226.0,138046.0,132800.0	127131.0,100729.0,142091.0,126318.0,124172.0	243438.0,246506.0,255919.0,253744.0,248361.0	253916.0,267181.0,258997.0,247123.0,239351.0	0.569635800491295, 0.454483866518462, 0.52839374958483, 0.544036509237657, 0.534705529451081	0.500681327683171, 0.377006598523099, 0.54862025428866, 0.511154364425812, 0.518786217730446	0.526251	0.49125	0.0430847	0.0663066	0.933489	-0.0992946	0.355877	0.705341	no	481	S	S481	Dkc1 S481	245474
Dlg2	Q91XM9	Disks large homolog 2 OS=Mus musculus OX=10090 GN=Dlg2 PE=1 SV=2 ;Isoform 2 of Disks large homolog 2 OS=Mus musculus OX=10090 GN=Dlg2 ;Isoform 3 of Disks large homolog 2 OS=Mus musculus OX=10090 GN=Dlg2 ;Isoform 4 of Disks large homolog 2 OS=Mus musculus OX=10090 GN=Dlg2 ;Isoform 6 of Disks large homolog 2 OS=Mus musculus OX=10090 GN=Dlg2 ;Isoform 7 of Disks large homolog 2 OS=Mus musculus OX=100…	R.HYS(79.9663)PVECDK.S	301580.0,366429.0,387803.0,303885.0,289424.0	329848.0,207770.0,299311.0,269550.0,312886.0	3301535.0,3479823.0,3406676.0,3229895.0,3304945.0	3251488.0,2849779.0,3471362.0,3198710.0,3117751.0	0.0913453893416244, 0.10530104548421, 0.11383618518462, 0.0940851018376758, 0.0875730155872488	0.101445245991989, 0.0729074079077711, 0.086222929213375, 0.084268345676851, 0.100356314535702	0.0984281	0.08904	0.0108571	0.0119678	0.90462	-0.144617	0.230414	0.64058	no	365	S	S365	Dlg2 S365	23859
Dlgap1	Q9D415	Disks large-associated protein 1 OS=Mus musculus OX=10090 GN=Dlgap1 PE=1 SV=3 ;Isoform 2 of Disks large-associated protein 1 OS=Mus musculus OX=10090 GN=Dlgap1 ;Isoform 3 of Disks large-associated protein 1 OS=Mus musculus OX=10090 GN=Dlgap1 ;Isoform 4 of Disks large-associated protein 1 OS=Mus musculus OX=10090 GN=Dlgap1 ;Isoform 5 of Disks large-associated protein 1 OS=Mus musculus OX=10090 GN=…	R.SLDSLDPAGLLTS(79.9663)PK.F	248352.0,253650.0,291191.0,216559.0,213299.0	199780.0,188193.0,171089.0,191368.0,177130.0	7321.0,4450.0,7367.0,4607.0,6165.0	5071.0,4426.0,5986.0,5836.0,6517.0	33.9232345308018, 57, 39.5264015202932, 47.0065118298242, 34.5983779399838	39.3965687241175, 42.5198825124266, 28.5815235549616, 32.7909527073338, 27.1796839036366	42.4109	34.0937	9.68708	6.68965	0.80389	-0.314929	0.15752	0.591895	no	437	S	S437	Dlgap1 S437	224997
Dlgap2	Q8BJ42	Disks large-associated protein 2 OS=Mus musculus OX=10090 GN=Dlgap2 PE=1 SV=2 ;	R.SDVETAT(79.9663)DS(79.9663)DTESR.G	62810.0,54086.0,61130.0,37340.0,50175.0	47586.0,38524.0,45395.0,44802.0,39204.0	106263.0,85411.0,102988.0,84936.0,96095.0	101519.0,79428.0,102521.0,95322.0,96785.0	0.591080620724053, 0.63324396155062, 0.593564298753253, 0.439625129509278, 0.522139549404235	0.468739841803012, 0.485017877826459, 0.442787331376011, 0.470006923900044, 0.405062767990908	0.555931	0.454323	0.0763184	0.031447	0.817229	-0.291187	0.0376205	0.366217	down	743745	T, S	T743,S745	Dlgap2 T743,S745	244310
Dlgap2	Q8BJ42	Disks large-associated protein 2 OS=Mus musculus OX=10090 GN=Dlgap2 PE=1 SV=2 ;	R.GGLYNS(79.9663)MDSLDSNK.A	97003.0,61687.0,115584.0,59893.0,74869.0	105066.0,126457.0,116241.0,80401.0,97062.0	106263.0,85411.0,102988.0,84936.0,96095.0	101519.0,79428.0,102521.0,95322.0,96785.0	0.912857720937673, 0.722237182564307, 1.12230551132171, 0.705154469247433, 0.779114418023831	1.03493927245146, 1.59209598630206, 1.13382624047756, 0.843467405216005, 1.0028620137418	0.848334	1.12144	0.173505	0.283056	1.32193	0.402646	0.110774	0.547607	no	667	S	S667	Dlgap2 S667	244310
Dlgap2	Q8BJ42	Disks large-associated protein 2 OS=Mus musculus OX=10090 GN=Dlgap2 PE=1 SV=2 ;	R.SDVETATDS(79.9663)DTESR.G	191560.0,150694.0,211890.0,132390.0,150893.0	154782.0,145340.0,143173.0,125956.0,143318.0	106263.0,85411.0,102988.0,84936.0,96095.0	101519.0,79428.0,102521.0,95322.0,96785.0	1.80269708176882, 1.76433948788798, 2.05742416592224, 1.55870302345295, 1.57024819189344	1.52466040839646, 1.8298333081533, 1.39652363905931, 1.32137386962086, 1.48078731208348	1.75068	1.51064	0.203958	0.194818	0.862884	-0.212762	0.0936028	0.523911	no	745	S	S745	Dlgap2 S745	244310
Dlgap3	Q6PFD5	Disks large-associated protein 3 OS=Mus musculus OX=10090 GN=Dlgap3 PE=1 SV=1 ;	R.HAS(79.9663)EPQPGPR.A	33804.0,25148.0,57891.0,31315.0,43282.0	31251.0,69490.0,33410.0,44594.0,48625.0	62305.0,48119.0,60037.0,51919.0,51839.0	53106.0,35293.0,56644.0,51647.0,47976.0	0.542556777144691, 0.522621002098963, 0.964255375851558, 0.603151062231553, 0.834931229383283	0.588464580273415, 1.96894568327997, 0.589824164960102, 0.863438341045947, 1.0135275971319	0.693503	1.00484	0.195868	0.569029	1.44893	0.534992	0.300257	0.680582	no	712	S	S712	Dlgap3 S712	242667
Dlgap4	B1AZP2	Disks large-associated protein 4 OS=Mus musculus OX=10090 GN=Dlgap4 PE=1 SV=1 ;Isoform 2 of Disks large-associated protein 4 OS=Mus musculus OX=10090 GN=Dlgap4 ;	R.RDT(79.9663)DSDTQDANDSSCK.S	34562.0,29545.0,50101.0,28118.0,45524.0	39762.0,41663.0,33800.0,36934.0,36408.0	225961.0,231584.0,250527.0,200207.0,232265.0	245372.0,239233.0,262511.0,208142.0,230877.0	0.15295559853249, 0.127577898300401, 0.199982437022756, 0.140444639797809, 0.196000258325619	0.16204782941819, 0.174152395363516, 0.128756509251041, 0.177446166559368, 0.157694356735405	0.163392	0.160019	0.0328645	0.0193023	0.979358	-0.0300915	0.849221	0.951751	no	714	T	T714	Dlgap4 T714	228836
Dlgap4	B1AZP2	Disks large-associated protein 4 OS=Mus musculus OX=10090 GN=Dlgap4 PE=1 SV=1 ;Isoform 2 of Disks large-associated protein 4 OS=Mus musculus OX=10090 GN=Dlgap4 ;	K.AMGDEDS(79.9663)DESGGGSPKPSPK.T	171860.0,162284.0,124663.0,142626.0,158779.0	136833.0,98873.0,159682.0,130254.0,149087.0	225961.0,231584.0,250527.0,200207.0,232265.0	245372.0,239233.0,262511.0,208142.0,230877.0	0.760573727324627, 0.700756528948459, 0.497603052764772, 0.712392673582842, 0.683611392159817	0.557655315194888, 0.413291644547366, 0.608286890835051, 0.625793929144526, 0.645742105103583	0.670987	0.570154	0.101054	0.0935755	0.849724	-0.234934	0.140468	0.573594	no	377	S	S377	Dlgap4 S377	228836
Dmtn	Q9WV69	Dematin OS=Mus musculus OX=10090 GN=Dmtn PE=1 SV=1 ;Isoform 2 of Dematin OS=Mus musculus OX=10090 GN=Dmtn ;	K.STS(79.9663)PPPSPEVWAESR.T	323084.0,443304.0,387462.0,468344.0,502684.0	374700.0,261848.0,328384.0,474186.0,438878.0	1534889.0,1665687.0,1721617.0,1610765.0,1799241.0	1417156.0,1173302.0,1430967.0,1670548.0,1621408.0	0.210493397242406, 0.266138836408041, 0.225057024878356, 0.290758738860107, 0.279386696946101	0.264402789812836, 0.223171868794223, 0.229483978316761, 0.283850568795389, 0.270677090528726	0.254367	0.254317	0.034903	0.0265909	0.999805	-0.000281796	0.998046	0.9985	no	92	S	S92	Dmtn S92	13829
[truncated: 1,618 more rows]

## Sheet: Hippocampus Phospho GOs
	ID	Description	BgRatio	pvalue	p.adjust	qvalue	geneID	Count	category
GO:0099003	GO:0099003	vesicle-mediated transport in synapse	270/28891	1.2041e-11	1.38406e-08	9.21976e-09	Bin1/Bsn/Camk2a/Dnm2/Fcho2/Git1/Iqsec1/Prkca/Prkcb/Prkcg/Prrt2/Rims2/Stx1a/Syn1	14	BP
GO:0016358	GO:0016358	dendrite development	327/28891	1.22159e-11	1.38406e-08	9.21976e-09	Camk2a/Camk2b/Ctnnd2/Dbn1/Dclk1/Dpysl5/Git1/Hecw2/Iqsec1/Map1b/Ppp1r9b/Rapgef2/Shank1/Srcin1/Syngap1	15	BP
[truncated: 738 more rows]

## Sheet: Hippocampus Phospho KEGGs
	category	subcategory	ID	Description	BgRatio	pvalue	p.adjust	qvalue	geneID	Count
[truncated: 50 more rows]

## Sheet: Hippocampus Unmodified Protein
gene	accession	description	norm_intensity_wt	norm_intensity_g92n	p_value	p_value_adjusted	mean_intensity_wt	sd_intensity_wt	mean_intensity_g92n	sd_intensity_g92n	g92n_over_wt_ratio	g92n_over_wt_ratio_sd	log2FoldChange	significant	entrez
[truncated: 4,086 more rows]

[truncated: 11 more sheets: Hippocampus Unmodified GOs, Hippocampus Unmodified KEGGs, Hemibrain Phospho Protein, Hemibrain Phospho GOs, Hemibrain Phospho KEGGs, Hemibrain Unmodified Protein, Hemibrain Unmodified GOs, Hemibrain Unmodified KEGGs, Synaptosome Unmodified Protein, Synaptosome Unmodified GOs, Synaptosome Unmodified KEGGs]
