# Supplementary material for: Mutant prion protein enhances NMDA receptor activity, activates PKC, and triggers rapid excitotoxicity in mice
Source: J Clin Invest. 2025 Apr 4;135(10):e186432. doi: 10.1172/JCI186432 (PMC12077891; doi:10.1172/JCI186432)
Supplement: Supplemental table 2 [file jci-135-186432-s209.xlsx]

## Sheet: Sheet1
Data Set	Total Proteins	Differentially Abundant	Decreased	No Change	Increased
Synaptosomes	3587	293	193	3294	100
Hemibrain Unmodified	3222	37	17	3185	20
Hemibrain Phospho	1084	48	34	1036	14
Hippocampus Unmodified	4086	870	234	3216	636
Hippocampus Phospho	2200	169	45	2031	124
