# Supplementary material for: Mutant prion protein enhances NMDA receptor activity, activates PKC, and triggers rapid excitotoxicity in mice
Source: J Clin Invest. 2025 Apr 4;135(10):e186432. doi: 10.1172/JCI186432 (PMC12077891; doi:10.1172/JCI186432)
Supplement: Supporting data values [file jci-135-186432-s215.xlsx]

## Sheet: Fig 1B
PrPC blots
Total PrPC
WT	WT / 92N	92N / 92N
0.991447	0.785379	0.894297
0.792615	0.699415	0.928179
1.21594	0.756388	0.831556
Glycoprofiles
	WT			WT / 92N			92N / 92N
Un-	6.49	8.85	6.54	2.92	2.47	2.34	0.52	0.34	0.24
Mono-	23.33	23.48	19.73	12.82	10.52	10.69	3	3.12	2.27
Di-	70.18	67.67	73.73	47.63	48.39	46.88	17.99	22.54	16.84
Tri-	0	0	0	36.63	38.62	40.09	78.49	73.99	80.65

## Sheet: Fig 1C
FIGURE 1C: Survival Curve for PrnpWT, PrnpWT/92N, Prnp92N
Days	92N / 92N	WT / 92N	WT	92N / KO	92Q/92Q
25	1
29	1
33	1
20	1
22	1
31	1
19	1
20	1
22	1
24	1
27	1
27	1
27	1
28	1
28	1
30	1
40	1
48	1
18	1
19	1
22	1
24	1
24	1
24	1
26	1
20	1
582		0
590		0
603		0
536		0
470		0
590		0
470		0
458		0
458		0
490		0
490		0
543		0
543		0
478		0
514		0
438		0
590			0
590			0
526			0
526			0
536			0
470			0
470			0
458			0
458			0
543			0
578			0
359				1
359				1
382				1
281				1
263				1
308				1
268				1
241				1
241				1
241				1
241				1
241				1
241				1
241				1
241				1
238				1
238				1
156				1
207				1
123				1
123				1
234				1
238				1
237				1
231				1
59				1
45				1
178				1*
281				1
344					0
344					0
344					0
344					0
460					0
460					0
460					0
460					0
460					0
460					0
460					0
464					0
453					0
453					0
453					0
453					0
582					0
582					0
534					0
534					0
481					0
481					0
481					0
481					0
481					0
461					0

## Sheet: Fig 1E
Weight gained
	PrnpWT/WT									Prnp92N/92N
7-9	8.33333	17.284	14.1026	9.00901	5.40541	5.55556	6.25	4.0404		9.09091	8.08081	7.20721	13.3333	14.7287	5.88235
10-12	43.75	53.0864	43.5897	38.7387	31.5315	27.7778	28.125	24.2424		33.3333	33.3333	34.2342	54.1667	44.9612	28.4314
13-15	76.0417	101.235	65.3846	58.5586	46.8469	47.2222	56.25	52.5252		53.5354	56.5656	51.3513	82.5	70.5426	53.9216
16-18	98.9583	129.63	79.4872	63.964	53.1531	55.5556	62.5	58.5859		59.596	62.6263	51.3513	83.3333	77.5194	55.8824
19-21	131.25	161.111	90.3846	73.8739	59.4595	55.5556	67.7083	57.5758		66.6667	58.5859	39.6396	83.3333	82.1705	51.9608
22-25	257.292	309.877	167.949	123.649	87.1622	78.4722	95.3125	87.1212		66.6667	73.4848	76.3513	146.875	148.256	66.1765

## Sheet: Fig 1F
Histology
GFAP
WT	HOM
18.663	31.054
21.76	45.008
16.926	26.334
22.876	21.696
21.36	36.056
	30.746
	19.972
Iba1
WT	HOM
9.26	55.072
3.537	16.121
10.358	44.433
12.026	16.46
11.784	42.256
	23.48
	24.12
MBP
WT	HOM
7.906	2.12
10.054	3.609
10.595	5.21
15.256	14.085*	(outlier)
6.858	6.938
	6.445

## Sheet: Fig 1G
NeuN
WT	HOM
38.93	4.337
29.568	19.109
48.775	0.647
56.479
42.415

## Sheet: Fig 1I
Fig 1I
MAP2
WT	92N
14.5876	7.77217
12.7198	13.2817
11.5907	10.1187
13.658	22.9544
15.6361	23.8379
14.5778	18.1446
29.2568	0.690264
19.2614	4.18077
19.5228	2.39813
38.958
28.6597
26.4916
MAP2
MOCK	ME7
14.6067	5.45707
14.0686	4.61557
16.4778	13.918
29.2309	7.80431
20.8705	7.96451
18.5767	6.38503
29.2782	8.38889
28.1931	9.30158
30.8889	7.80303
23.8286	5.61868
31.2174	5.01821
23.0193	3.19208
	5.96788
	5.86707
	7.06367

## Sheet: Fig 2B
PrPC expression
WT	92N
1.58666	1.56414
0.276736	0.697087
1.24847	0.923455
0.888134	0.820027
	0.991895

## Sheet: Fig 2C
92N survival curves
Days elapsed	neonates AAV-92N	neonates AAV-WT
12	1
13	1
13	1
16	1
16	1
16		0
16		0
16		0
16		0

## Sheet: Fig 2D
					Survival (Days)
	juvenile AAV-92N	adult AAV-92N			juvenile AAV-92N	adult AAV-92N
Number of values	4	3			8	9
					11	9
Minimum	8	9			11	12
Maximum	11	12			11
Range	3	3
Mean	10.25	10
Std. Deviation	1.5	1.732
Std. Error of Mean	0.75	1

## Sheet: Fig 2E
2E - vacuolation score
WT	92N
0	0.488
0.176	5.652
7.181e-05	8.89
0	2.636
0	3.443
	4.859
	1.982
	6.141

[truncated: 20 more sheets: Fig 4A-D, Fig 5A, Fig 5C, Fig 6, Fig 7A, Fig 7B, Fig 7C, Supl Fig 1, Supl Fig 3, Supl Fig 4, Supl Fig 5, Supl Fig 6, Supl Fig 7, Supl Fig 8, Supl Fig 9, Supl Fig 14, Supl Fig 15, Supl Fig 16, Supl Fig 17, Sheet1]
